# Supplementary material for: XBP1- IGFBP3 Signaling Pathway Promotes NSCLC Invasion and Metastasis
Source: Front Oncol. 2021 May 18;11:654995. doi: 10.3389/fonc.2021.654995 (PMC8169999; doi:10.3389/fonc.2021.654995)
Supplement: Supplementary file 2 [file Table_1.xlsx]

## Sheet: Sheet1
Accession		Σ# Unique Peptides	Σ# PSMs	A5: Area	C5: Area	AC均值	D5: Area	B5: Area	BD均值	AC均值/BD均值
O95994	AGR2	5	73	1.0173e+10	8849329511	1.90223e+10	29804413	3.21519e+07	3.09781e+07	614.056
P47895	ALDH1A3	4	16	5390407201	100639977	5491047178	1.39174e+08	2.01271e+08	1.70223e+08	32.258
A0A2R8Y611	AP3D1	5	10	4.60187e+07	42036072	8.80548e+07	2.22336e+06	3396327	2.80984e+06	31.338
Q15435	PPP1R7	3	8	5.23502e+08	2.99634e+07	5.53465e+08	1.8793e+07	1.85878e+07	1.86904e+07	29.6123
Q8NBS9	TXNDC5	10	32	3.29133e+08	3.3508e+08	6.64213e+08	4.26247e+07	1.85654e+07	3.05951e+07	21.7098
H0YN14	IPO4	4	8	4.15812e+07	1027591858	1.06917e+09	56050953	4.53484e+07	5.06997e+07	21.0884
P30837	ALDH1B1	4	16	5390407201	9.68072e+07	5.48721e+09	1.56821e+08	412758693	2.8479e+08	19.2676
A0A087WWX0	POLR2E	2	9	397595368	23403323	420998691	8.29293e+06	40337749	2.43153e+07	17.3141
O43852	CALU	13	76	7.08524e+08	3.22305e+08	1.03083e+09	7.80043e+07	5.70575e+07	6.75309e+07	15.2645
P07237	P4HB	27	246	3086491852	2311747681	5398239533	381204718	341088582	361146650	14.9475
O75533	SF3B1	14	68	7.37286e+08	449973350	1.18726e+09	4.27476e+07	1.2933e+08	8.60389e+07	13.7991
O43765	SGTA	5	22	7.15138e+08	7.33656e+07	7.88504e+08	5.25532e+07	6.35718e+07	5.80625e+07	13.5803
P47914	RPL29	2	10	5.07003e+08	6.54907e+08	1.16191e+09	1.2026e+08	5.12709e+07	8.57656e+07	13.5475
P13667	PDIA4	27	186	1.61886e+09	1.26937e+09	2.88823e+09	2.30996e+08	1.9918e+08	2.15088e+08	13.4281
Q92922	SMARCC1	3	5	21668815	32970625	54639440	2458574	6.42646e+06	4.44252e+06	12.2992
B1AJY5	PSMD10	3	13	3.12771e+08	36211919	3.48983e+08	2.04936e+07	3.7264e+07	2.88788e+07	12.0844
H3BPC4	UBE2I	3	8	1.46034e+09	862560599	2.3229e+09	1.70651e+08	2.17303e+08	1.93977e+08	11.9751
Q01581	HMGCS1	9	30	3.17065e+08	2.14525e+08	5.3159e+08	36105750	56512115	4.63089e+07	11.4792
P30101	PDIA3	14	118	1960927242	1684497236	3645424478	318127545	3.4676e+08	3.32444e+08	10.9655
P49257	LMAN1	6	35	1.68088e+08	207734875	3.75823e+08	39082915	32634739	35858827	10.4806
Q5W0X3	FKBP1A	6	25	3.59441e+08	1.52326e+08	5.11767e+08	70028956	3.48071e+07	5.2418e+07	9.76318
Q15293	RCN1	11	53	425562410	3.83616e+08	8.09178e+08	106717088	6.49847e+07	8.58509e+07	9.42539
Q07960	ARHGAP1	6	8	3.39547e+08	181406205	5.20953e+08	1.56219e+07	95506433	5.55642e+07	9.3757
Q9NR45	NANS	6	59	3.90214e+08	3.63427e+08	753641478	7.3778e+07	9.1568e+07	8.2673e+07	9.11593
G5EA31	SEC24C	10	25	1.05499e+08	7.56709e+07	1.8117e+08	1.29478e+07	2.74226e+07	2.01852e+07	8.97541
Q13501	SQSTM1	8	34	1.71508e+08	3.68336e+08	5.39844e+08	7.96623e+07	43367631	6.1515e+07	8.77582
A0A087WVV2	RRBP1	20	62	82689403	9.90621e+07	1.81751e+08	29378627	14473220	2.19259e+07	8.28934
P27824	CANX	9	78	1.33774e+09	1.44438e+09	2.78212e+09	4.0992e+08	2.70637e+08	3.40279e+08	8.176
Q15084	PDIA6	16	95	2510617022	1.18058e+09	3.6912e+09	4.19631e+08	4.83854e+08	451742448	8.17103
Q92900	UPF1	7	9	4.20556e+07	8.77716e+07	129827261	1.45928e+07	17521742	1.60573e+07	8.08527
P23284	PPIB	11	82	3079589845	2.45827e+09	5.53786e+09	5.83736e+08	8.05212e+08	6.94474e+08	7.97418
A0A024R4E5	HDLBP	27	123	5.25425e+08	7.17393e+08	1.24282e+09	1.32888e+08	1.86563e+08	1.59726e+08	7.78094
P08133	ANXA6	10	138	3.51512e+08	2.49463e+08	600975506	6.04298e+07	9.48192e+07	7.76245e+07	7.74209
P05091	ALDH2	10	55	1.97611e+09	2.01436e+08	2.17755e+09	3.02223e+08	2.7451e+08	2.88367e+08	7.55132
P40222	TXLNA	4	13	67529667	4.10914e+07	1.08621e+08	1.06365e+07	1.85301e+07	1.45833e+07	7.44833
P35221	CTNNA1	10	38	5.77615e+08	7.69617e+07	6.54577e+08	5.39249e+07	1.21865e+08	8.7895e+07	7.44726
C9K025	RPL35A	3	18	1.98768e+08	1.0858e+08	3.07348e+08	315895	8.33454e+07	4.18306e+07	7.34743
A0A2R8YD50	HSD17B4	9	21	1.28808e+08	1.2808e+08	2.56889e+08	3.31557e+07	3.75603e+07	3.5358e+07	7.26536
Q03135	CAV1	3	17	82487316	1.50115e+08	2.32602e+08	2.54876e+07	4.46058e+07	3.50467e+07	6.63693
F5GZ78	PXN	7	11	58220065	47984822	106204887	1.12136e+07	2.1283e+07	1.62483e+07	6.53638
O75663	TIPRL	5	10	7.38749e+07	6.03444e+07	134219262	1.61048e+07	25163743	2.06342e+07	6.50468
P63096	GNAI1	3	6	202941674	31107226	234048900	30950504	4.13424e+07	3.61465e+07	6.47502
Q9Y678	COPG1	14	72	376441419	2.83577e+08	6.60018e+08	6.63175e+07	1.38673e+08	1.02495e+08	6.4395
P55735	SEC13	7	51	1.38591e+08	1.6809e+08	3.06682e+08	4.27515e+07	5.41706e+07	4.8461e+07	6.32841
P61604	HSPE1	4	83	2.46386e+09	1.57323e+09	4.03708e+09	6.81157e+08	6.02252e+08	641704438	6.29119
P24534	EEF1B2	5	81	2.21666e+09	962360260	3.17902e+09	5.04665e+08	506347623	5.05506e+08	6.28877
Q14677	CLINT1	5	15	6.53041e+07	77521998	1.42826e+08	8.0652e+06	3.7723e+07	2.28941e+07	6.23855
P48444	ARCN1	15	52	3.92564e+08	163635468	5.562e+08	8.78967e+07	9.16091e+07	8.97529e+07	6.19701
P35606	COPB2	17	70	251070342	2.34788e+08	4.85858e+08	5.12436e+07	1.08256e+08	7.97497e+07	6.09229
Q14697	GANAB	18	70	6.08704e+08	5.72646e+08	1.18135e+09	2.0994e+08	1.83412e+08	1.96676e+08	6.00658
P27797	CALR	13	79	1160116015	8.62513e+08	2.02263e+09	3.39671e+08	3.53976e+08	3.46824e+08	5.83186
Q9UIJ7	AK3	4	6	3.39094e+07	8.09374e+07	1.14847e+08	3.08224e+07	8.90102e+06	1.98617e+07	5.78232
F8WJN3	CPSF6	5	34	1.08933e+08	7.95199e+07	1.88453e+08	1.583e+07	49617103	3.27235e+07	5.75894
P22059	OSBP	5	24	1.18427e+08	1.01826e+08	2.20253e+08	1.97618e+07	5.68693e+07	3.83156e+07	5.74839
O76094	SRP72	11	55	2.35747e+08	1.76279e+08	412025022	3.75791e+07	106583982	7.20815e+07	5.7161
P53618	COPB1	16	58	2.91531e+08	2.49199e+08	5.40731e+08	8.3652e+07	1.07968e+08	9.58098e+07	5.64379
Q9BVK6	TMED9	2	11	4.09228e+08	3.25468e+08	7.34697e+08	129437768	131048772	130243270	5.64096
P43490	NAMPT	18	116	3.77074e+08	3.25411e+08	702485040	105933614	1.43397e+08	1.24665e+08	5.63497
E7ETU9	PLOD2	8	33	2.43155e+08	1.90543e+08	433698037	6.69788e+07	88458276	7.77185e+07	5.58037
A0A087X2D8	SPAG9	5	10	2.12562e+07	6.28978e+07	8.4154e+07	13821725	1.63559e+07	1.50888e+07	5.57724
Q9BWD1	ACAT2	6	11	8.3908e+07	32310843	1.16219e+08	1.08448e+07	3.11157e+07	2.09803e+07	5.53944
A0A2R8YFH5	SEC23B	8	28	2.33006e+08	1.51028e+08	3.84034e+08	16254545	122606184	6.94304e+07	5.53121
Q9BYN0	SRXN1	4	11	2.734e+08	6.08803e+07	3.3428e+08	89879806	3.36119e+07	6.17459e+07	5.4138
A0A0A6YYA0	TMED7-TICAM2	3	10	2.09134e+08	1.36911e+08	346045576	7.84918e+07	4.97174e+07	6.41046e+07	5.39814
P67870	CSNK2B	4	29	188016194	2.38874e+08	4.2689e+08	8.33167e+07	7.6397e+07	7.98569e+07	5.34569
O15173	PGRMC2	2	16	9.4322e+07	8.62108e+07	1.80533e+08	43593082	24390981	3.3992e+07	5.31103
O60763	USO1	9	25	9.78555e+07	8.29412e+07	1.80797e+08	17579183	50852208	3.42157e+07	5.28403
P04179	SOD2	5	15	2.23537e+08	1.11884e+08	3.35421e+08	6.38889e+07	6.31927e+07	6.35408e+07	5.27883
O14737	PDCD5	5	25	7.87777e+08	2.57405e+08	1.04518e+09	2.28042e+08	1.68315e+08	1.98179e+08	5.27394
H3BUF6	ATXN2L	7	17	8.08157e+07	4.93837e+07	130199472	2.09016e+07	2.86251e+07	2.47634e+07	5.25775
C9JXB8	RPL24	5	14	7.26279e+08	5.22994e+08	1.24927e+09	2.98734e+08	184218270	2.41476e+08	5.17348
P53004	BLVRA	7	20	1.08585e+08	8.36662e+07	1.92251e+08	1.91252e+07	5.52624e+07	3.71938e+07	5.16891
P19525	EIF2AK2	3	21	147006928	5.41776e+07	2.01185e+08	9.35112e+06	69044242	3.91977e+07	5.13256
P00505	GOT2	12	39	4.54841e+08	3.76476e+08	8.31317e+08	1.84607e+08	1.40973e+08	1.6279e+08	5.10669
Q9UMS4	PRPF19	8	24	302995439	5.6789e+07	3.59784e+08	6.8011e+07	73325627	7.06683e+07	5.09117
P62633	CNBP	4	14	2.20524e+08	7.41457e+07	294669323	2.73898e+07	89559768	5.84748e+07	5.03926
O94979	SEC31A	10	38	166339656	107636974	273976630	4.4665e+07	64398077	5.45315e+07	5.02419
P46783	RPS10	6	42	4.30561e+08	1.35753e+08	5.66314e+08	1.04307e+08	1.2183e+08	1.13068e+08	5.00862
Q9P287	BCCIP	7	55	1.68276e+08	141851309	3.10127e+08	4.83933e+07	7.58781e+07	6.21357e+07	4.99113
P55327	TPD52	6	35	4.51234e+08	3.77972e+08	8.29206e+08	1.48145e+08	189595123	1.6887e+08	4.91032
P23246	SFPQ	18	79	2.3599e+09	4.31962e+08	2.79186e+09	4.34803e+08	7.02799e+08	5.68801e+08	4.90833
K7EQ02	DAZAP1	2	11	2.59246e+08	4.12014e+07	3.00447e+08	6.41643e+07	5.90226e+07	6.15935e+07	4.87791
O15305	PMM2	5	22	1.16337e+08	173982722	2.90319e+08	5.70544e+07	6.33625e+07	6.02085e+07	4.8219
Q8TEA8	DTD1	2	7	8.18453e+07	33030217	1.14875e+08	20802814	26862119	2.38325e+07	4.82013
P18859	ATP5PF	3	42	2.70723e+08	1.4221e+08	4.12933e+08	1.12531e+08	59584430	8.60577e+07	4.79833
Q9BR76	CORO1B	3	14	124368394	5.69741e+07	1.81342e+08	3.7406e+07	3.88591e+07	3.81325e+07	4.75558
Q9BUP3	HTATIP2	4	8	6.4707e+07	3.53767e+07	1.00084e+08	20743252	21348942	21046097	4.75545
P40616	ARL1	3	20	121921545	1.01669e+08	2.2359e+08	31118488	63169416	47143952	4.74271
Q9H1E3	NUCKS1	4	9	4.74005e+07	1.93294e+07	6.67299e+07	1.06951e+07	1.74672e+07	1.40812e+07	4.73894
P53621	COPA	31	104	1.64703e+08	2.33501e+08	3.98204e+08	9.8057e+07	7.18368e+07	8.49469e+07	4.68768
Q13409	DYNC1I2	7	26	1.39052e+08	117220259	2.56272e+08	27164458	84167203	5.56658e+07	4.60376
A0A024QZP7	CDK1	8	55	189464754	179920587	369385341	6.42944e+07	9.70954e+07	8.06949e+07	4.57756
F5GZS6		13	75	2.36125e+08	4.09652e+08	6.45777e+08	1.97073e+08	8.56883e+07	1.41381e+08	4.56764
P08243	ASNS	6	18	8.48118e+07	31494528	1.16306e+08	3.67626e+07	1.46213e+07	2.56919e+07	4.52696
Q5JPT2	SH3KBP1	5	32	8.05256e+07	4.76641e+07	1.2819e+08	2.72337e+07	2.97486e+07	2.84912e+07	4.49928
P21796	VDAC1	9	72	5.51751e+08	5.98664e+08	1.15041e+09	3.90104e+08	1.23955e+08	2.5703e+08	4.47581
P14625	HSP90B1	35	241	5.05097e+09	4.68766e+09	9.73863e+09	2.26064e+09	2.10061e+09	2.18063e+09	4.46598
E9PM92	C11orf58	2	70	209956949	119000956	328957905	8.79861e+07	5.96786e+07	7.38323e+07	4.45547
P41227	NAA10	4	11	144740686	1.12585e+08	2.57326e+08	20107971	9.59554e+07	5.80317e+07	4.43423
F5H5V4	PSMD9	7	33	1.53324e+08	188744875	3.42068e+08	5.81271e+07	9.66287e+07	7.73779e+07	4.42075
P63092	GNAS	3	14	1.25911e+08	59327246	1.85238e+08	3.26386e+07	51447908	4.20432e+07	4.4059
P80723	BASP1	14	65	3.4271e+08	3.42531e+08	6.85241e+08	1.33022e+08	1.79077e+08	1.56049e+08	4.39118
O76003	GLRX3	6	61	2.26698e+08	2.51373e+08	4.78072e+08	7.62826e+07	1.42e+08	1.09141e+08	4.3803
Q96E92		2	7	69436483	5.87663e+07	1.28203e+08	27301904	3.15939e+07	2.94479e+07	4.35355
E9PLT0		11	46	101902555	8.35806e+07	1.85483e+08	4.16571e+07	4.38224e+07	4.27398e+07	4.33983
Q12797	ASPH	4	25	2.0241e+08	1.00614e+08	3.03024e+08	4.25147e+07	97415165	6.99649e+07	4.33108
Q13492	PICALM	2	6	2.84667e+07	51818020	8.02847e+07	14048393	23139816	1.85941e+07	4.31775
Q13442	PDAP1	4	51	2.41896e+08	1.42371e+08	3.84267e+08	1.43357e+08	3.48127e+07	8.90846e+07	4.31351
O60749	SNX2	7	22	7.42108e+07	1.10269e+08	1.8448e+08	4.38575e+07	4.17003e+07	4.27789e+07	4.31241
P40763	STAT3	8	26	7.67095e+07	5.36772e+07	130386675	2.55904e+07	35056870	3.03237e+07	4.29983
P14735	IDE	7	11	5.66853e+07	56487143	1.13172e+08	2.09275e+07	3.17185e+07	2.6323e+07	4.29937
Q9Y2X3	NOP58	6	18	1.17795e+08	7.32594e+07	1.91054e+08	3.74613e+07	5.16618e+07	4.45615e+07	4.28743
P98179	RBM3	3	18	509322816	3.19973e+08	8.29296e+08	2.02513e+08	185449064	1.93981e+08	4.27514
P26196	DDX6	9	71	3.95753e+08	200982252	5.96736e+08	1.5066e+08	1.29829e+08	1.40244e+08	4.25497
F8VVM2	SLC25A3	3	14	2.03553e+08	2.21517e+08	4.2507e+08	1.36834e+08	6.33246e+07	1.00079e+08	4.24734
O95817	BAG3	6	17	4.79313e+07	6.57859e+07	1.13717e+08	1.71537e+07	3.64191e+07	2.67864e+07	4.24534
P02786	TFRC	8	30	1.09006e+08	1.43117e+08	2.52123e+08	6.97595e+07	4.91104e+07	5.9435e+07	4.242
O00244	ATOX1	2	26	925099472	229365904	1154465376	2.9333e+08	252433596	2.72882e+08	4.23065
A0A2R8Y849	RPS24	4	27	9.5465e+08	4.08643e+08	1.36329e+09	2.88871e+08	3.55962e+08	3.22417e+08	4.22836
Q7KZF4	SND1	24	147	8.13483e+08	5.27333e+08	1.34082e+09	2.26231e+08	4.11298e+08	3.18765e+08	4.20629
O75828	CBR3	2	20	5.62556e+08	5.21083e+08	1083639029	1.89705e+08	3.25842e+08	2.57773e+08	4.20384
P62424	RPL7A	11	46	1.26842e+09	6.50834e+08	1.91926e+09	5.637e+08	3.51987e+08	4.57843e+08	4.19196
P62081	RPS7	8	26	867731918	5.77646e+08	1.44538e+09	1.82012e+08	5.10237e+08	3.46124e+08	4.17589
Q06210	GFPT1	24	126	3.5989e+08	3.57624e+08	7.17514e+08	1.72738e+08	1.73004e+08	1.72871e+08	4.15058
P30084	ECHS1	2	7	114407789	61614789	176022578	9.18609e+06	76115143	4.26506e+07	4.12708
P62269	RPS18	8	60	1.12759e+09	594771181	1.72236e+09	2.46543e+08	589438200	4.1799e+08	4.12056
O95361	TRIM16	10	42	105451226	1.77347e+08	2.82798e+08	29121177	1.08452e+08	6.87867e+07	4.11122
O43399	TPD52L2	7	66	6.06339e+08	2.9591e+08	9.02249e+08	242822663	1.96342e+08	2.19583e+08	4.10893
Q9Y3D6	TPD52L2	2	7	39143207	3.74368e+07	7.658e+07	3296014	34199280	18747647	4.08478
C9JFR7	CYCS	7	24	4.19879e+08	323870715	7.4375e+08	1.79627e+08	1.84688e+08	1.82157e+08	4.08301
Q96C90	PPP1R14B	3	24	8.86686e+07	7.95492e+07	1.68218e+08	2.8208e+07	5.42554e+07	4.12317e+07	4.07981
P11217	PYGM	2	58	3.2e+08	2.50688e+08	5.70688e+08	9.66761e+07	1.84361e+08	1.40519e+08	4.0613
Q08752	PPID	3	5	74544986	11418549	85963535	3.9468e+06	38698063	2.13224e+07	4.0316
Q9UMX0	UBQLN1	3	75	3.69075e+08	2.9423e+08	6.63305e+08	1.73953e+08	1.56684e+08	1.65319e+08	4.01228
P08559	PDHA1	3	14	144848152	6.74515e+07	2.123e+08	3.48522e+07	7.10476e+07	5.29499e+07	4.00945
Q15428	SF3A2	5	15	9.10143e+07	191520136	2.82534e+08	27764465	1.1389e+08	7.08272e+07	3.98907
P41567	EIF1	5	28	6.05553e+08	4.60498e+08	1.06605e+09	2.11458e+08	3.24217e+08	2.67837e+08	3.98022
P61769	B2M	3	9	99078094	3.72481e+07	1.36326e+08	7285326	61595014	34440170	3.95835
P24752	ACAT1	7	42	1.41016e+08	1.36803e+08	2.7782e+08	8.761e+07	5.28393e+07	7.02247e+07	3.95616
P60903	S100A10	4	36	1288577920	100787117	1389365037	306686286	396391899	3.51539e+08	3.95223
Q13561	DCTN2	8	44	3.06496e+08	1.73186e+08	4.79682e+08	1.10968e+08	1.31865e+08	1.21417e+08	3.95071
P53999	SUB1	5	49	859926991	4.51526e+08	1.31145e+09	2.35573e+08	4.28571e+08	3.32072e+08	3.94931
P42285	MTREX	3	9	75621465	28846041	104467506	23075565	2.99257e+07	2.65006e+07	3.94207
Q9NRR5	UBQLN4	2	15	3.08987e+08	2.48729e+08	5.57716e+08	7.34981e+07	209528546	1.41513e+08	3.94109
H7C5W9	ATP2A2	9	34	1.2458e+08	57512958	1.82093e+08	6.07209e+07	3.23655e+07	4.65432e+07	3.91236
P68402	PAFAH1B2	2	22	1.14663e+08	3.33251e+07	1.47988e+08	3.33624e+07	4.24752e+07	3.79188e+07	3.90278
P17812	CTPS1	16	60	4.14386e+08	2.61468e+08	6.75854e+08	1.46816e+08	1.99953e+08	1.73385e+08	3.898
P62979	RPS27A	7	59	3810362544	1.50375e+09	5.31411e+09	1.16893e+09	1.58029e+09	1.37461e+09	3.86591
Q9Y617	PSAT1	15	70	283857356	2.58856e+08	5.42713e+08	1.90505e+08	9.2627e+07	1.41566e+08	3.83364
S4R3N1	HSPE1-MOB4	2	41	1194438475	8.88268e+08	2.08271e+09	5.96447e+08	4.91655e+08	544050876	3.82815
O00410	IPO5	25	170	3.35815e+08	3.17386e+08	6.53201e+08	1.20402e+08	2.21004e+08	1.70703e+08	3.82654
P48047	ATP5PO	5	29	2.81108e+08	1.32143e+08	4.13251e+08	9.90683e+07	1.17025e+08	1.08047e+08	3.82475
Q9UKY7	CDV3	8	63	380121612	1.71597e+08	5.51719e+08	1.82054e+08	1.065e+08	1.44277e+08	3.82402
K7ES89	DUSP3	2	10	1.09536e+08	52337038	1.61873e+08	49052662	3.59733e+07	4.2513e+07	3.80762
P27695	APEX1	9	36	3.05313e+08	219364565	5.24677e+08	1.22415e+08	1.5355e+08	1.37982e+08	3.80249
Q13435	SF3B2	21	64	2.89404e+08	1.77505e+08	4.66909e+08	1.39437e+08	1.06809e+08	1.23123e+08	3.79221
D3DQV9	EIF4G2	22	103	1.87275e+08	1.79586e+08	3.66861e+08	1.09231e+08	8.42949e+07	9.6763e+07	3.79134
P61221	ABCE1	11	52	1.63818e+08	2.13078e+08	3.76896e+08	96344627	103341807	99843217	3.77488
P26447	S100A4	3	12	3.26435e+09	1.70839e+09	4.97274e+09	1.20895e+09	1425771696	1.31736e+09	3.77477
Q8NC51	SERBP1	11	40	205355164	2.00696e+08	4.06051e+08	1.08625e+08	1.06981e+08	1.07803e+08	3.7666
F5GX39	TMED2	3	7	1.22702e+08	1.14465e+08	2.37167e+08	64645091	6.15656e+07	6.31054e+07	3.75827
P49458	SRP9	2	12	456584764	1.83398e+08	6.39983e+08	2.13183e+08	1.28561e+08	1.70872e+08	3.74539
P41250	GARS	14	31	3.39062e+08	1.04363e+08	4.43424e+08	5.14326e+07	1.85667e+08	1.1855e+08	3.74041
P32969	RPL9	6	52	634209181	5.5921e+08	1.19342e+09	2.50206e+08	389533120	3.19869e+08	3.73096
Q9Y383	LUC7L2	5	16	1.2422e+08	8.95465e+07	2.13767e+08	5.7546e+07	5.73394e+07	5.74427e+07	3.72139
Q13162	PRDX4	8	90	1.34705e+09	8.55711e+08	2.20276e+09	4.73034e+08	712165645	5.926e+08	3.71711
P60953	CDC42	2	5	5.44184e+07	89771549	1.4419e+08	5.57657e+07	2.19408e+07	3.88533e+07	3.71114
Q05639	EEF1A2	4	118	1.60539e+10	1.25662e+10	2.86201e+10	7766462794	7.73898e+09	7.75272e+09	3.69162
P18085	ARF4	4	49	399593120	2.18562e+08	6.18156e+08	1.5011e+08	185297236	1.67704e+08	3.686
P62829	RPL23	6	62	1.17565e+09	7.26782e+08	1.90244e+09	4.80703e+08	5.52528e+08	5.16616e+08	3.6825
I6L8B7	FABP5	6	36	1.28576e+09	9.56444e+08	2.2422e+09	5.47596e+08	6.70845e+08	6.0922e+08	3.68045
P54727	RAD23B	6	44	3.34385e+08	1.58984e+08	493369287	9.61762e+07	1.74243e+08	1.3521e+08	3.64892
P08708	RPS17	7	25	6.22901e+08	5.85412e+08	1.20831e+09	3.46665e+08	3.1624e+08	3.31452e+08	3.64551
Q562R1	ACTBL2	2	171	34770950414	12066415019	46837365433	10104088415	15598009817	12851049116	3.64463
P09382	LGALS1	8	106	4646957131	3.14019e+09	7.78715e+09	1.55843e+09	2.73555e+09	2.14699e+09	3.62701
P11216	PYGB	17	171	3.48613e+08	5.02035e+08	8.50648e+08	2.44962e+08	2.25037e+08	2.34999e+08	3.61979
Q13151	HNRNPA0	6	118	7.93705e+08	7.41609e+08	1.53531e+09	2.05057e+08	644406060	4.24731e+08	3.61479
J3QSV6	RSL1D1	7	25	139940766	2.00627e+08	3.40567e+08	12409544	1.76489e+08	9.44492e+07	3.60583
P46109	CRKL	2	7	59749836	4.01154e+07	9.98653e+07	20505512	35026715	2.77661e+07	3.59666
P61026	RAB10	2	15	746370866	425256531	1171627397	2.55471e+08	3.96187e+08	3.25829e+08	3.59584
O00267	SUPT5H	8	40	7.53215e+07	6.36629e+07	1.38984e+08	2.54879e+07	5.1947e+07	3.87174e+07	3.58971
M0R0F0	RPS5	5	24	4.40462e+08	2.74703e+08	7.15166e+08	6.58722e+07	3.3395e+08	1.99911e+08	3.57742
Q93009	USP7	7	14	34687002	8.4034e+07	1.18721e+08	4.52498e+07	21217646	3.32337e+07	3.5723
H7C0X7	MAT2B	4	9	9.79283e+07	27386313	1.25315e+08	2.59232e+07	4.45611e+07	3.52421e+07	3.55582
A0A024QZ42	PDCD6	4	17	132243082	3.86611e+07	1.70904e+08	3.02593e+07	6.59047e+07	4.8082e+07	3.55443
A0A0G2JLD8	SSBP1	5	22	206206052	2.11494e+08	4.177e+08	9.86445e+07	136437748	1.17541e+08	3.55365
P11021	HSPA5	33	355	6.21449e+09	6.35364e+09	1.25681e+10	2.76863e+09	4.30881e+09	3.53872e+09	3.55161
P13639	EEF2	39	355	2.35641e+09	1.84665e+09	4.20306e+09	1.06595e+09	1.30246e+09	1.18421e+09	3.54926
P17174	GOT1	8	31	185933724	1.17862e+08	3.03795e+08	7.91516e+07	92144405	8.5648e+07	3.54702
P46940	IQGAP1	41	298	6.47803e+08	3.05789e+08	9.53592e+08	2.26395e+08	3.11305e+08	2.6885e+08	3.54693
Q9H8Y8	GORASP2	5	19	3.85793e+08	3.03531e+08	6.89324e+08	1.08819e+08	280201960	1.9451e+08	3.5439
B3KWE1	HARS	8	32	1.6113e+08	1.32391e+08	2.93522e+08	6.47146e+07	1.00977e+08	8.2846e+07	3.54298
P35527	KRT9	8	40	2.74765e+08	4.55598e+07	3.20324e+08	1.10772e+08	7.02203e+07	9.04964e+07	3.53964
P11766	ADH5	8	86	1.81914e+08	1.23901e+08	3.05815e+08	6.76153e+07	1.05205e+08	8.64103e+07	3.5391
F8WCJ3	TXNDC9	3	11	39422312	34145981	73568293	19824629	21758463	20791546	3.53838
Q14137	BOP1	5	12	6.99186e+07	58392874	1.28311e+08	5389282	67214106	36301694	3.53459
P28066	PSMA5	6	57	8.5085e+08	6.32976e+08	1483826601	4.49336e+08	3.96321e+08	4.22829e+08	3.50929
H7C2W9	RPL31	6	14	7.00228e+08	3.78006e+08	1.07823e+09	3.68832e+08	245981668	3.07407e+08	3.50751
F5H365	SEC23A	13	55	2.6906e+08	3.46675e+08	6.15735e+08	1.16657e+08	235300285	1.75979e+08	3.49892
P36507	MAP2K2	2	19	7.23062e+07	7.76191e+07	1.49925e+08	3.64519e+07	4.92955e+07	4.28737e+07	3.49691
P30740	SERPINB1	10	44	516209339	316448998	832658337	2.30208e+08	2.46055e+08	2.38131e+08	3.49663
P04264	KRT1	12	199	7.87687e+08	2.81506e+08	1.06919e+09	2.66035e+08	3.46549e+08	3.06292e+08	3.49076
O43390	HNRNPR	10	88	7.54407e+08	2.55457e+08	1.00986e+09	2.72787e+08	3.06211e+08	2.89499e+08	3.48831
P61970	NUTF2	3	15	330940194	1.32503e+08	4.63444e+08	1.5289e+08	112921536	1.32906e+08	3.48701
O15355	PPM1G	4	19	206994265	8.51618e+07	2.92156e+08	5.62706e+07	1.11447e+08	8.38586e+07	3.48391
Q9Y263	PLAA	6	15	1.96267e+07	38242224	5.78689e+07	1.76054e+07	1.56436e+07	1.66245e+07	3.48094
P07858	CTSB	6	39	3.04669e+08	2.5082e+08	5.55489e+08	1.70255e+08	1.51714e+08	1.60984e+08	3.45058
P00491	PNP	13	107	6.26895e+08	4.21339e+08	1.04823e+09	2.54785e+08	3.55187e+08	3.04986e+08	3.43699
A0A1C7CYX9	DPYSL2	17	110	9.84036e+08	3.36822e+08	1320857573	3.08928e+08	4.59907e+08	3.84418e+08	3.436
P68036	UBE2L3	5	27	3.80002e+08	2.62184e+08	6.42186e+08	1.25799e+08	2.48095e+08	186946927	3.43513
Q07021	C1QBP	5	33	655772427	357434148	1013206575	2.56737e+08	335160740	2.95949e+08	3.42358
P39748	FEN1	10	54	3.10014e+08	3.28221e+08	6.38236e+08	1.53148e+08	2.19974e+08	1.86561e+08	3.42106
P42766	RPL35	2	8	1065773144	5.59489e+08	1.62526e+09	456644616	4.94363e+08	4.75504e+08	3.41798
P62330	ARF6	2	9	182659169	8.08349e+07	2.63494e+08	6.23106e+07	9.23335e+07	7.73221e+07	3.40775
P49321	NASP	15	37	2.50459e+08	9.96731e+07	3.50132e+08	5.55421e+07	1.50313e+08	1.02927e+08	3.40174
Q9Y221	NIP7	2	8	8.9785e+07	5.85765e+07	1.48362e+08	54039195	33202647	43620921	3.40115
O14579	COPE	4	36	3.97545e+08	3.3621e+08	7.33756e+08	1.47193e+08	2.84364e+08	2.15779e+08	3.4005
E9PGT6	COPS8	3	29	8.34902e+07	7.0446e+07	1.53936e+08	4.67832e+07	43771160	4.52772e+07	3.39986
Q9NR30	DDX21	8	41	1.74997e+08	9.6121e+07	2.71118e+08	9.26525e+07	6.69737e+07	7.98131e+07	3.39691
Q9UKK9	NUDT5	6	27	2.41231e+08	1.59261e+08	4.00491e+08	1.00492e+08	1.35707e+08	1.181e+08	3.39114
I3L2B0	CLUH	12	24	9.21506e+07	4.29181e+07	1.35069e+08	3.83915e+07	41282990	3.98372e+07	3.39051
P63000	RAC1	3	7	1.95274e+08	1.05049e+08	3.00323e+08	84932509	92346161	88639335	3.38815
B1ANR0	PABPC4	3	45	6.45937e+08	4.07896e+08	1.05383e+09	2.43414e+08	3.79061e+08	3.11238e+08	3.38594
P38919	EIF4A3	10	57	894768442	9.23273e+08	1.81804e+09	4.72859e+08	604406331	5.38633e+08	3.37529
P49748	ACADVL	11	48	1.99107e+08	139183360	3.38291e+08	1.23333e+08	7.71303e+07	1.00232e+08	3.37509
P20042	EIF2S2	11	67	245573879	1.73604e+08	4.19178e+08	80806936	1.68211e+08	1.24509e+08	3.36665
C9J0K6	SRI	3	5	96910272	146082624	242992896	1.07e+08	37391822	7.21959e+07	3.36574
A0A2R8YD58	CSNK2A1	10	34	1.50496e+08	1.15336e+08	2.65831e+08	6.57649e+07	92593590	7.91793e+07	3.35733
Q9Y6Y8	SEC23IP	3	9	6.67228e+07	63471550	1.30194e+08	2.81925e+07	4.9515e+07	3.88537e+07	3.35088
P10809	HSPD1	29	242	2.68377e+09	1.42823e+09	4.112e+09	1.20694e+09	1.24981e+09	1.22837e+09	3.34751
A0A2R8Y7C0	HBA2	3	21	1.02014e+09	826975674	1.84712e+09	4.97076e+08	606657975	5.51867e+08	3.34703
P07814	EPRS	33	157	3.85803e+08	323614727	7.09418e+08	1.65762e+08	2.58234e+08	2.11998e+08	3.34634
P20618	PSMB1	7	36	5.37144e+08	1.98488e+08	7.35632e+08	2.41067e+08	1.98646e+08	2.19857e+08	3.34596
Q8N8S7	ENAH	4	14	5.74577e+07	3.79804e+07	9.54381e+07	2.6782e+07	3.02914e+07	2.85367e+07	3.3444
P10620	MGST1	2	9	371515203	445149979	816665182	2.55934e+08	232987628	2.44461e+08	3.34068
A0A087X1K9	LYPLA1	4	17	1.07905e+08	1.33368e+08	2.41273e+08	6.38876e+07	81010917	7.24493e+07	3.33024
A0A1B0GW44	CTSD	8	79	3.11289e+08	241443078	5.52732e+08	1.18621e+08	2.14513e+08	1.66567e+08	3.31838
P40926	MDH2	13	136	1.32399e+09	1.07654e+09	2.40053e+09	7.31052e+08	7.16414e+08	7.23733e+08	3.31687
P27816	MAP4	13	77	2.50355e+08	2.07229e+08	4.57584e+08	1.40247e+08	1.35861e+08	1.38054e+08	3.31453
Q7Z6Z7	HUWE1	6	8	3.56734e+07	22850953	5.85244e+07	648161	3.48485e+07	1.77483e+07	3.29746
P30041	PRDX6	12	55	1.30054e+09	1.43005e+09	2.7306e+09	7.12913e+08	945267962	8.2909e+08	3.29348
Q9UHR4		2	4	42568726	19045949	61614675	1.42157e+07	2.34775e+07	1.88466e+07	3.26927
P06737	PYGL	9	47	2.48443e+08	1.90909e+08	4.39352e+08	8.62493e+07	1.82743e+08	1.34496e+08	3.26665
Q15582	TGFBI	7	29	94348833	1.01317e+08	1.95666e+08	5.02116e+07	69648671	5.99301e+07	3.2649
P07108	DBI	3	42	7.48541e+08	7.83402e+08	1.53194e+09	4.79561e+08	4.59099e+08	4.6933e+08	3.26411
O60493	SNX3	4	7	7.48887e+07	9.88749e+07	1.73764e+08	6.16413e+07	44831040	5.32362e+07	3.26401
Q9Y5K5	UCHL5	2	13	8.0183e+07	1.14145e+08	1.94329e+08	50922066	68302225	5.96121e+07	3.25988
Q9UBQ7	GRHPR	8	59	2.40322e+08	147434351	3.87756e+08	1.36254e+08	1.02378e+08	1.19316e+08	3.24983
P30044	PRDX5	8	116	9.13572e+08	5.09023e+08	1.4226e+09	3.21336e+08	5.54948e+08	4.38142e+08	3.24688
Q53H82	LACTB2	6	40	1.7378e+08	8.32056e+07	2.56985e+08	6.96208e+07	8.90807e+07	7.93508e+07	3.2386
Q99615	DNAJC7	8	32	8.39159e+07	67654917	1.51571e+08	4.45954e+07	4.9047e+07	4.68212e+07	3.23723
Q9H3K6	BOLA2	3	49	4.07974e+08	315931011	7.23905e+08	1.33653e+08	3.14337e+08	223995007	3.23179
F5H6E2		12	25	8.79407e+07	5.94817e+07	1.47422e+08	3.94826e+07	5.18967e+07	4.56896e+07	3.2266
E9PLL6	RPL27A	4	16	1934165590	1.49851e+09	3.43268e+09	9.5523e+08	1.17549e+09	1.06536e+09	3.22208
P14314	PRKCSH	10	79	8.00373e+08	5.88417e+08	1.38879e+09	362056614	5.00507e+08	4.31282e+08	3.22014
P13804	ETFA	8	41	3.60995e+08	2.81151e+08	642146545	1.96188e+08	2.03478e+08	1.99833e+08	3.21342
P51570	GALK1	7	43	1.75546e+08	146241250	3.21788e+08	8.20807e+07	118302665	1.00192e+08	3.21172
P00533	EGFR	7	13	42744905	2.84626e+07	7.12075e+07	3.55741e+07	8768370	2.21713e+07	3.2117
Q7L2H7	EIF3M	7	51	2.39808e+08	179640400	4.19449e+08	7.05596e+07	1.90835e+08	1.30697e+08	3.20932
P49792	RANBP2	8	23	52405162	3.86378e+07	9.1043e+07	2.27199e+07	3.4029e+07	2.83744e+07	3.20863
P63173	RPL38	4	37	430598247	3.22015e+08	7.52613e+08	1.36306e+08	3.33185e+08	2.34745e+08	3.20608
Q5VVC8	RPL11	4	21	1.13441e+09	9.55435e+08	2.08984e+09	7.21736e+08	586055471	6.53895e+08	3.19598
A0MZ66	SHTN1	5	11	42675160	98225046	140900206	9525341	7.86888e+07	4.41071e+07	3.1945
P16152	CBR1	7	40	6.53363e+08	5.96183e+08	1.24955e+09	2.92862e+08	4.89539e+08	3.912e+08	3.19413
P62280	RPS11	7	47	4.54508e+08	3.79837e+08	8.34345e+08	2.12677e+08	3.0994e+08	2.61309e+08	3.19295
A0A087WZK9	EIF3H	6	16	5.90347e+07	1.44412e+08	2.03447e+08	3.57257e+07	9.17299e+07	6.37278e+07	3.19243
P14854	COX6B1	4	29	3.83882e+08	2.02507e+08	5.86388e+08	9.76758e+07	2.69779e+08	1.83727e+08	3.19162
M0R088	SRRM1	3	18	1.03033e+08	6.04327e+07	1.63466e+08	3.65133e+07	6.62696e+07	5.13914e+07	3.1808
F8VZI0	PFKM	2	28	9.2733e+07	5.44701e+07	1.47203e+08	3.48768e+07	57767468	4.63222e+07	3.17781
Q8N257	HIST3H2BB	2	82	1.04337e+10	6.69891e+09	1.71326e+10	6.70672e+09	4.08242e+09	5.39457e+09	3.17589
Q9P2J5	LARS	4	22	126902970	1.00436e+08	2.27338e+08	57967961	85422189	71695075	3.17091
E5RJR5	SKP1	4	54	1.96177e+08	1.34935e+08	3.31112e+08	1.09212e+08	1.00786e+08	1.04999e+08	3.15348
E9PH82	FAM98A	3	14	5.18729e+07	3.70266e+07	8.88995e+07	34927870	21460184	28194027	3.15313
P55263	ADK	6	25	1.24956e+08	105134078	2.3009e+08	6.66891e+07	7.93103e+07	7.29997e+07	3.15192
P62750	RPL23A	7	29	1526043736	1.16064e+09	2.68668e+09	5.56897e+08	1.1481e+09	8.52498e+08	3.15154
P32320	CDA	3	44	2.64407e+08	2.95327e+08	5.59734e+08	148920657	2.06578e+08	1.77749e+08	3.14901
P68104	EEF1A1	11	291	1.80352e+10	13881891476	3.19171e+10	9.33271e+09	1.09565e+10	1.01446e+10	3.14621
P08758	ANXA5	16	118	1657764367	1.03648e+09	2.69424e+09	7.37236e+08	9.88736e+08	862985789	3.122
Q14152	EIF3A	25	102	1.69961e+08	200139897	3.70101e+08	1.36739e+08	1.00715e+08	1.18727e+08	3.11725
H0YJW7	SLIRP	3	14	3.13646e+08	2.3626e+08	549905936	1.52879e+08	201012340	1.76946e+08	3.10777
B4DTF2	ANXA8L1	4	11	6.3747e+07	7.12742e+07	1.35021e+08	5.10004e+07	35892348	4.34464e+07	3.10777
I3L2P5	ABR	2	6	55098254	8.88296e+07	1.43928e+08	37667778	55291598	46479688	3.09657
G3V1C3	API5	4	18	8.46496e+07	1.00235e+08	1.84884e+08	37496519	81943498	5.972e+07	3.09585
P61088	UBE2N	7	66	4.40903e+08	9.15414e+07	5.32445e+08	1.38556e+08	2.05531e+08	1.72044e+08	3.09483
I3L0N3	NSF	7	25	1.04558e+08	7.00293e+07	1.74587e+08	3.89256e+07	74004444	5.6465e+07	3.09195
Q9Y6G9	DYNC1LI1	3	13	132575532	47415945	179991477	4.28031e+07	73941748	5.83724e+07	3.0835
P60842	EIF4A1	16	161	2.75825e+09	2.14862e+09	4.90687e+09	1.51173e+09	1.6715e+09	1591614533	3.08295
E9PKG1	PRMT1	11	92	5.79804e+08	5.03186e+08	1.08299e+09	3.2505e+08	3.78546e+08	3.51798e+08	3.07844
Q15050	RRS1	2	9	5.77695e+07	32781245	9.05507e+07	9491547	49491327	29491437	3.07041
Q16401	PSMD5	11	31	137892852	9.78975e+07	2.3579e+08	5.98209e+07	9.38275e+07	7.68242e+07	3.06922
P28070	PSMB4	6	70	3.49336e+08	2.64816e+08	614152377	2.0311e+08	1.97316e+08	2.00213e+08	3.06749
Q9UHD9	UBQLN2	3	71	2.33823e+08	212341414	4.46164e+08	1.30084e+08	1.60833e+08	1.45458e+08	3.0673
H3BRU6	PCBP2	3	114	1.35165e+09	1.14621e+09	2.49786e+09	7.51213e+08	8.79757e+08	8.15485e+08	3.06303
P21291	CSRP1	10	127	1041506098	9.78736e+08	2.02024e+09	5.29963e+08	7.91119e+08	6.60541e+08	3.05847
O00151	PDLIM1	14	88	1.31476e+09	6.63542e+08	1.9783e+09	423835432	8.70338e+08	6.47087e+08	3.05724
P23381	WARS	10	41	317384765	90615341	408000106	9.68397e+07	1.71261e+08	1.3405e+08	3.04364
P20073	ANXA7	8	45	1.225e+08	1.00766e+08	2.23265e+08	7.05391e+07	76308835	7.3424e+07	3.04077
Q14914	PTGR1	13	43	802103519	5.68388e+08	1.37049e+09	4.09428e+08	4.92775e+08	4.51102e+08	3.0381
Q02750	MAP2K1	5	26	7.23062e+07	105489565	1.77796e+08	3.36995e+07	8.35613e+07	5.86304e+07	3.03248
Q12874	SF3A3	6	28	114502237	8.25201e+07	1.97022e+08	6.10528e+07	6.90378e+07	6.50453e+07	3.029
P36578	RPL4	15	149	2.01917e+09	1.88523e+09	3.9044e+09	9.68669e+08	1.61023e+09	1.28945e+09	3.02795
Q9UNM6		9	78	1.94863e+08	1.40777e+08	3.3564e+08	1.02562e+08	1.19161e+08	1.10861e+08	3.02756
P08727		19	124	4.66581e+09	1.73788e+09	6.40369e+09	2453789827	1.78107e+09	2.11743e+09	3.02427
P52294		2	44	1.49319e+08	5.96486e+07	2.08967e+08	4.8773e+07	8.94559e+07	69114468	3.0235
P13693		7	55	624169383	4.39854e+08	1.06402e+09	3.14221e+08	3.89924e+08	3.52073e+08	3.02217
Q9NXG2		3	12	8.04807e+07	42595679	1.23076e+08	2.58272e+07	5.56409e+07	4.07341e+07	3.02146
O60884		8	27	8.61121e+07	8.15964e+07	1.67709e+08	4.22257e+07	6.88117e+07	5.55187e+07	3.02076
P38117		13	90	387160315	369105535	756265850	268335626	2.33073e+08	2.50704e+08	3.01656
P22695		8	25	1.33013e+08	7.07487e+07	2.03761e+08	92232221	4.30753e+07	6.76538e+07	3.01183
P52788		6	11	61242553	87049648	148292201	5.68381e+07	41763395	4.93008e+07	3.00791
B4DDF4		6	57	1.76395e+08	1.0448e+08	2.80875e+08	86029777	1.00794e+08	9.3412e+07	3.00684
H0YBL1		4	20	82312281	6.37245e+07	1.46037e+08	37504999	59746001	48625500	3.0033
Q99714		6	65	176529007	1.68909e+08	3.45438e+08	1.16589e+08	1.13453e+08	1.15021e+08	3.00326
P49902		2	14	45631729	3.86891e+07	8.43209e+07	2.5907e+07	3.02699e+07	2.80884e+07	3.00198
A0A0A0MSW4		3	17	155864650	1.06586e+08	2.6245e+08	7.84891e+07	96456184	8.74727e+07	3.00037
E9PGZ1		9	41	1.21595e+08	7.24661e+07	1.94061e+08	3.95537e+07	9.01126e+07	6.48331e+07	2.99324
E9PKP7		5	22	5.37404e+07	7.11517e+07	1.24892e+08	25629420	5.79465e+07	4.1788e+07	2.98871
A0A087WXQ8		3	14	1.72598e+08	1.42331e+08	3.14929e+08	32606897	1.78578e+08	1.05592e+08	2.98249
P62993		7	31	89620212	8.18857e+07	1.71506e+08	52590359	6.24618e+07	5.75261e+07	2.98136
O00232		9	46	217076664	1.67477e+08	3.84554e+08	1.01381e+08	1.56636e+08	1.29008e+08	2.98085
Q08J23		8	44	127337490	1.1669e+08	2.44028e+08	6.96514e+07	94128115	8.18898e+07	2.97996
P67936		6	96	2.91792e+09	2.21727e+09	5.13519e+09	1.48911e+09	1.96198e+09	1.72555e+09	2.97598
P54920		10	39	1.17371e+08	8.27087e+07	2.0008e+08	64119538	7.0474e+07	6.72968e+07	2.97309
Q96IZ0		4	9	8.31207e+07	49230197	1.32351e+08	3.56303e+07	5.3441e+07	4.45356e+07	2.9718
Q9UN86		7	21	9.71256e+07	6.89054e+07	1.66031e+08	45600621	6.64616e+07	5.60311e+07	2.96319
O00299		9	63	1018233478	5.27027e+08	1.54526e+09	4.44672e+08	599030564	5.21851e+08	2.96111
P31350		7	29	6.91318e+07	7.61173e+07	1.45249e+08	44358472	5.39355e+07	4.9147e+07	2.9554
A0A087WSW9		20	136	1.35133e+09	9.36376e+08	2.28771e+09	7.97518e+08	7.5152e+08	7.74519e+08	2.95371
E9PF10		6	13	4.07566e+07	38564339	7.9321e+07	1.81263e+07	3.57107e+07	2.69185e+07	2.94671
P17987		20	72	4.71569e+08	6.17574e+08	1.08914e+09	2.87635e+08	451913580	3.69774e+08	2.94543
F8W6I7		10	190	2.18124e+09	1.35225e+09	3533493879	8.96279e+08	1.50327e+09	1.19978e+09	2.94513
Q09028		4	45	1286181230	4.76695e+08	1.76288e+09	1.85394e+08	1.01263e+09	5.99011e+08	2.94298
Q96A49		3	16	1.14613e+08	9.366e+07	2.08273e+08	5.30088e+07	88643499	7.08262e+07	2.94062
P60866		3	23	9.52594e+08	8.35053e+08	1.78765e+09	5.26428e+08	6.89613e+08	6.0802e+08	2.94011
P62195		13	51	2.46082e+08	253840782	4.99923e+08	1.32702e+08	2.08451e+08	1.70577e+08	2.93078
P47813		3	12	2.02768e+08	2.75663e+08	478430565	1.41953e+08	185109192	1.63531e+08	2.92562
O15144		10	37	2.07099e+08	2.09023e+08	4.16122e+08	1.39282e+08	1.455e+08	1.42391e+08	2.92239
P62917		9	24	4.73984e+08	4.57596e+08	9.3158e+08	3.04549e+08	3.33138e+08	3.18843e+08	2.92175
Q7Z2W4		8	47	9.53906e+07	89834954	1.85226e+08	4.38763e+07	8.29268e+07	6.34016e+07	2.92147
P15121		17	154	4.5773e+09	2.33651e+09	6.91381e+09	2.22824e+09	2.51235e+09	2.37029e+09	2.91686
P09496		5	33	3.19741e+08	260114010	5.79855e+08	1.95713e+08	2.02083e+08	1.98898e+08	2.91534
Q8WX93		8	31	9.75352e+07	7.90066e+07	1.76542e+08	4.26149e+07	7.88099e+07	6.07124e+07	2.90784
P49588		25	145	3.40522e+08	2.95053e+08	6.35574e+08	1.94609e+08	2.42871e+08	2.1874e+08	2.90562
Q96AE4		11	137	4.20325e+08	4.6154e+08	8.81865e+08	2.12728e+08	3.94754e+08	3.03741e+08	2.90334
Q9NZL4		5	13	3.80358e+07	38316177	7.63519e+07	1.91222e+07	3.34999e+07	2.6311e+07	2.9019
B7Z7P8		11	56	1.96586e+08	2.00608e+08	3.97194e+08	98969331	1.75002e+08	1.36985e+08	2.89953
Q5TCU3		4	85	3158751165	2.33491e+09	5.49366e+09	1.64548e+09	2.149e+09	1.89724e+09	2.89561
P42704		32	110	169240963	1.25736e+08	2.94977e+08	1.62966e+08	4.08618e+07	1.01914e+08	2.89438
A0A0B4J2A4		4	20	96013622	5.94469e+07	1.55461e+08	5.00678e+07	57404084	5.37359e+07	2.89305
A0A0B4J1Z1		5	25	7.0106e+08	3.46894e+08	1.04795e+09	3.45435e+08	3.7951e+08	3.62473e+08	2.89113
P52292		12	75	4.84847e+08	3.38646e+08	8.23493e+08	2.92275e+08	278008241	2.85142e+08	2.88801
C9JRH2		3	19	130531923	8.1442e+07	2.11974e+08	5.48799e+07	9.20268e+07	7.34534e+07	2.88583
P41252		16	103	179216919	1.19149e+08	2.98366e+08	9.40492e+07	112830186	1.0344e+08	2.88445
E5RIW3		8	31	3.88859e+08	1.52331e+08	5.4119e+08	2.35135e+08	1.40465e+08	1.878e+08	2.88173
P63010		12	70	2.15337e+08	1.30515e+08	3.45851e+08	1.06068e+08	1.34e+08	1.20034e+08	2.88128
P46087		6	18	8.10099e+07	104824915	1.85835e+08	5.69027e+07	7.22157e+07	6.45592e+07	2.87852
Q9Y5S9		4	21	218788336	91894330	310682666	1.15265e+08	1.01005e+08	1.08135e+08	2.8731
H7BXH2		4	9	4.79309e+07	2.82732e+07	7.6204e+07	31204190	21913486	26558838	2.86925
I3L3P7		6	21	5.80542e+08	4.72962e+08	1.0535e+09	359203920	3.75692e+08	3.67448e+08	2.86708
P38646		20	114	9.18161e+08	7.02066e+08	1.62023e+09	5.39084e+08	5.92022e+08	5.65553e+08	2.86485
P61313		8	44	5.98365e+08	2.58717e+08	857081657	2.36458e+08	3.62033e+08	2.99246e+08	2.86414
P53367		2	13	74435021	5.96681e+07	1.34103e+08	3.15714e+07	62080387	4.68259e+07	2.86387
O43143		12	52	201938710	8.27673e+07	2.84706e+08	8.03359e+07	1.18569e+08	9.94523e+07	2.86274
P61254		8	24	2.20683e+08	2.9445e+08	5.15133e+08	1.38548e+08	222267371	1.80408e+08	2.85538
P15880		11	46	1151472375	9.49905e+08	2.10138e+09	7.06449e+08	7.66507e+08	7.36478e+08	2.85328
Q86V81		3	11	190323682	1.27311e+08	3.17634e+08	9.0474e+07	132610173	1.11542e+08	2.84766
P61204		4	51	7.3637e+08	660777273	1.39715e+09	4.67368e+08	5.15373e+08	4.9137e+08	2.84337
P25789		9	88	4.62257e+08	3.64075e+08	8.26332e+08	2.57347e+08	3.25208e+08	291277512	2.83692
O60506		10	132	8.42778e+08	2.55457e+08	1.09824e+09	3.0201e+08	472713512	3.87362e+08	2.83517
Q5TA02		7	44	5.56933e+08	3.06769e+08	8.63702e+08	2.9647e+08	3.13142e+08	304806117	2.83361
Q9Y266		9	47	3.42656e+08	2.39103e+08	5.81758e+08	2.15181e+08	195711189	2.05446e+08	2.83168
B1ALA9		6	66	420027195	2.65965e+08	6.85992e+08	181347872	3.03486e+08	2.42417e+08	2.8298
H9KV28		3	8	45639035	5.481e+07	1.00449e+08	20137591	5.08832e+07	3.55104e+07	2.82872
P62191		8	34	2.11651e+08	1.92256e+08	4.03907e+08	9.82939e+07	1.87415e+08	1.42855e+08	2.8274
P25705		16	88	9.58706e+08	5.38859e+08	1.49756e+09	5.98096e+08	462643540	5.3037e+08	2.82362
P07741		4	32	185908994	8.98993e+07	2.75808e+08	7.80709e+07	1.17887e+08	9.79789e+07	2.81498
P14550		5	45	2.10384e+09	7.54682e+08	2.85852e+09	7.05336e+08	1.32566e+09	1.0155e+09	2.8149
Q99460		11	79	3.60025e+08	2.9032e+08	6.50345e+08	183399424	2.79245e+08	2.31322e+08	2.81142
P30049		2	4	209395069	195212940	404608009	160340908	127557452	143949180	2.81077
A0A087WXM6		7	46	670547030	4.55837e+08	1.12638e+09	4.33666e+08	368098739	4.00882e+08	2.80976
O43237		6	21	7.44892e+07	4.61849e+07	1.20674e+08	4.22636e+07	4.37148e+07	4.29892e+07	2.80708
P49721		6	18	2.98768e+08	2.3131e+08	5.30077e+08	2.0767e+08	1.70474e+08	1.89072e+08	2.80358
P56545		3	20	120622644	67757394	188380038	6.3186e+07	71230095	6.72081e+07	2.80294
A0A087X106		6	70	1.004e+09	375965463	1.37997e+09	507537996	4.77559e+08	4.92548e+08	2.80169
Q9H6S3		5	31	1.53232e+08	1.36497e+08	2.89729e+08	9.4661e+07	112190116	1.03426e+08	2.80133
Q92917		2	6	11930029	15597094	27527123	8.45523e+06	1.12309e+07	9.84305e+06	2.79661
P51991		11	115	1.37909e+09	1.03118e+09	2.41026e+09	6.40898e+08	1.0847e+09	8.62798e+08	2.79354
P30043		7	114	989681428	7.56847e+08	1.74653e+09	5.59575e+08	6.91796e+08	6.25685e+08	2.79138
Q9H0U4		2	14	7.43203e+08	4.02137e+08	1.14534e+09	262988199	558062760	4.10525e+08	2.78994
P05388		12	71	1.83803e+09	1.68838e+09	3.52641e+09	7.22331e+08	1.80614e+09	1.26424e+09	2.78936
P46821		42	301	243643094	2.41618e+08	4.85261e+08	1.51093e+08	1.9707e+08	1.74082e+08	2.78755
Q9UQ80		15	107	5.79219e+08	4.3699e+08	1.01621e+09	3.96656e+08	3.33459e+08	3.65057e+08	2.7837
P13797		17	213	4.66175e+08	3.87448e+08	853622199	2.39911e+08	3.73548e+08	3.0673e+08	2.78298
Q02543		9	48	4.83701e+08	4.06373e+08	8.90073e+08	3.47693e+08	2.92333e+08	3.20013e+08	2.78137
O14974		4	19	3.91603e+07	3.78567e+07	7.7017e+07	3.29436e+07	2.24505e+07	2.7697e+07	2.7807
P55072		38	265	1.7271e+09	1.50726e+09	3.23435e+09	9.36752e+08	1.39172e+09	1.16423e+09	2.7781
P31150		8	95	4.60547e+08	4.06571e+08	8.67118e+08	3.36072e+08	2.89067e+08	3.1257e+08	2.77416
P37802		13	83	3.15312e+09	1.99554e+09	5.14866e+09	1352808024	2.36595e+09	1.85938e+09	2.76902
P52815		3	7	2.1622e+08	322901648	5.39122e+08	1.89127e+08	2.00314e+08	1.9472e+08	2.7687
P00441		6	29	1.17002e+09	8.60941e+08	2.03096e+09	6.14094e+08	8.53345e+08	7.3372e+08	2.76804
Q5T7C4		10	61	1042354369	9.87701e+08	2.03006e+09	8.82114e+08	5.85718e+08	7.33916e+08	2.76606
P13473		2	25	241527978	5.24684e+07	2.93996e+08	83328132	129322175	1.06325e+08	2.76507
Q8IWE2		4	17	6.22328e+07	5.03889e+07	1.12622e+08	1.96188e+07	6.18922e+07	4.07555e+07	2.76335
P05387		6	84	2.89627e+09	1.85592e+09	4.7522e+09	1.41219e+09	2.0295e+09	1.72084e+09	2.76155
Q9HB07		5	19	142823519	9.9731e+07	2.42555e+08	5.75669e+07	1.18262e+08	8.79143e+07	2.75899
P49756		6	18	67916086	3.09174e+07	9.88335e+07	2.3872e+07	47824998	3.58485e+07	2.75698
D6RG13		10	64	1.59197e+09	1.55645e+09	3.14842e+09	967963447	1.31797e+09	1.14297e+09	2.7546
Q09666		167	1239	2.25026e+09	1.5662e+09	3.81646e+09	1.43651e+09	1.33506e+09	1.38578e+09	2.75401
P05023		4	16	6.18033e+07	3.85738e+07	1.00377e+08	4.72015e+07	25749237	3.64754e+07	2.75192
P55265		5	33	6.9952e+07	8.40578e+07	1.5401e+08	4.37053e+07	6.83436e+07	5.60244e+07	2.74898
J3QQZ9		4	41	1.43461e+08	1.28554e+08	2.72015e+08	8.69778e+07	1.11033e+08	9.90054e+07	2.74748
O75822		5	37	248250610	3.08281e+08	5.56532e+08	1.71238e+08	2.34015e+08	2.02627e+08	2.74659
Q01650		4	27	1.27001e+08	7.68875e+07	2.03889e+08	76986415	71517424	7.42519e+07	2.7459
A0A087WYF6		2	5	5.30628e+06	60943614	6.62499e+07	2.15177e+06	4.61425e+07	2.41471e+07	2.74359
Q9NTZ6		5	16	8.75417e+07	1.39454e+08	2.26996e+08	7.13026e+07	9.42475e+07	8.27751e+07	2.74232
P61289		10	48	3.27068e+08	3.01915e+08	6.28983e+08	1.17328e+08	3.42072e+08	2.297e+08	2.73828
E9PC52		2	35	1.30521e+09	4.91445e+08	1.79666e+09	2.25101e+08	1.0887e+09	6.56903e+08	2.73504
P43487		5	17	4.59351e+08	1.19563e+08	5.78915e+08	1.23561e+08	3.00117e+08	2.11839e+08	2.73281
P49755		4	19	258708989	1.34237e+08	3.92946e+08	175889842	1.11783e+08	1.43837e+08	2.73189
Q9Y3U8		6	21	1.03009e+09	7.46947e+08	1.77703e+09	6.0135e+08	7.00309e+08	6.5083e+08	2.73041
Q13011		6	33	3.91318e+08	2.91974e+08	6.83293e+08	2.85768e+08	2.17266e+08	2.51517e+08	2.71669
P39687		6	57	743923435	4.28149e+08	1.17207e+09	3.62994e+08	500935954	4.31965e+08	2.71335
F2Z2Y4		7	23	2.68853e+08	1.71189e+08	4.40043e+08	9.18407e+07	2.3285e+08	1.62345e+08	2.71054
Q7L576		4	13	5.58968e+07	3.55491e+07	9.14459e+07	1.78393e+07	4.96411e+07	3.37402e+07	2.71029
P46781		10	46	7.5713e+08	342973975	1.1001e+09	4.72407e+08	3.39573e+08	4.0599e+08	2.70968
P05198		14	103	432743361	3.43082e+08	7.75825e+08	2.23206e+08	3.49913e+08	2.8656e+08	2.70738
P04075		17	429	5.36758e+09	4.71625e+09	1.00838e+10	2.73186e+09	4733967253	3.73291e+09	2.70133
P41091		11	54	3.8111e+08	444727853	8.25838e+08	1.90761e+08	4.20733e+08	3.05747e+08	2.70105
P07355		12	303	9.2431e+09	7.27849e+09	1.65216e+10	5196150329	7.04904e+09	6.12259e+09	2.69846
P09012		3	17	1.1386e+08	62770911	1.76631e+08	36260601	9.46749e+07	6.54677e+07	2.69799
P16989		6	90	5.52263e+08	493372326	1.04564e+09	3.56437e+08	421298160	3.88868e+08	2.68892
A0A0S2Z4G6		3	75	3.6398e+09	2.7672e+09	6.407e+09	2.0102e+09	2.7607e+09	2.38545e+09	2.68586
P28072		3	9	3.90383e+08	2.02343e+08	592726849	184682371	2.56707e+08	2.20695e+08	2.68573
A0A087WTT1		15	136	894064540	7.18858e+08	1.61292e+09	5.63578e+08	6.38903e+08	6.0124e+08	2.68266
P06576		17	130	1.16446e+09	1.04271e+09	2.20717e+09	8.14127e+08	833278102	8.23703e+08	2.67957
P17655		19	113	592726749	4.15637e+08	1.00836e+09	326144362	426591386	376367874	2.6792
Q14847		10	39	1.27496e+09	6.71847e+08	1.94681e+09	7.36728e+08	7.16805e+08	7.26767e+08	2.67872
P68366		7	339	1.15485e+10	9675318178	2.12238e+10	6.87958e+09	8.97283e+09	7.9262e+09	2.67767
Q14258		2	11	1.08152e+08	59579197	1.67731e+08	4.35447e+07	8.18132e+07	6.2679e+07	2.67604
P62906		8	71	714214102	5.92552e+08	1.30677e+09	444744157	533084895	488914526	2.67279
J3KRC4		3	9	6.91011e+08	2.49681e+07	715979034	46166755	4.89852e+08	2.68009e+08	2.67147
Q96C19		9	30	2.82474e+08	2.11978e+08	494451663	1.40425e+08	2.30386e+08	1.85406e+08	2.66686
H0Y2Y8		8	31	1.10889e+08	1.30998e+08	241887285	1.08222e+08	7.33694e+07	9.07957e+07	2.66408
Q13242		5	26	1.96226e+08	8.76664e+07	2.83893e+08	108668773	1.04748e+08	1.06708e+08	2.66046
Q15029		16	93	5.42583e+08	4.72479e+08	1.01506e+09	3.24998e+08	4.38254e+08	3.81626e+08	2.65983
Q8WW12		4	12	80154346	9.61864e+07	1.76341e+08	47747041	8.52214e+07	6.64842e+07	2.65237
P10155		5	27	6.96399e+07	4.08946e+07	1.10534e+08	2.49848e+07	5.84331e+07	4.17089e+07	2.65014
Q96KP4		12	56	1.53656e+08	1.21214e+08	2.7487e+08	91885475	1.15579e+08	1.03732e+08	2.64981
Q9Y265		10	36	3.31445e+08	1.10529e+08	4.41974e+08	1.56333e+08	1.77315e+08	1.66824e+08	2.64934
P19105		9	59	1.37745e+09	9.16566e+08	2.29402e+09	5.22741e+08	1209612503	8.66177e+08	2.64844
O43396		9	49	1.44803e+08	1.79241e+08	3.24044e+08	1.08365e+08	136538808	1.22452e+08	2.64629
Q9C0C2		6	15	60971044	60683580	121654624	4.98016e+07	4.21792e+07	4.59904e+07	2.64522
A6NLN1		11	70	7.313e+08	5.96521e+08	1.32782e+09	1.98601e+08	8.05548e+08	5.02074e+08	2.64467
P50395		18	175	6.81611e+08	5.58861e+08	1.24047e+09	3.80251e+08	5.58402e+08	4.69327e+08	2.64309
E7EX73		17	87	106808761	1.91629e+08	2.98438e+08	1.06693e+08	1.19379e+08	1.13036e+08	2.6402
P11586		25	155	4.55465e+08	3.30179e+08	7.85644e+08	2.37489e+08	3.57777e+08	2.97633e+08	2.63964
B0QYK0		5	36	2.57362e+08	2.23496e+08	4.80858e+08	1.52382e+08	2.12474e+08	1.82428e+08	2.63588
Q2TAY7		5	22	7.83779e+07	6.40674e+07	1.42445e+08	5.02382e+07	5.79389e+07	5.40886e+07	2.63356
H3BMH2		3	18	189849662	201351178	391200840	1.68599e+08	1.28505e+08	1.48552e+08	2.63343
O00487		6	26	2.30328e+08	192527762	4.22855e+08	1.31197e+08	190142858	1.6067e+08	2.63182
Q13045		10	27	7.27809e+07	8.50125e+07	1.57793e+08	5.08505e+07	6.91016e+07	5.99761e+07	2.63094
P35998		14	79	3.09769e+08	250260442	5.60029e+08	1.68782e+08	2.57206e+08	2.12994e+08	2.62932
P07384		11	47	1.59141e+08	1.70093e+08	3.29234e+08	9.89138e+07	1.51619e+08	1.25266e+08	2.62827
P26641		21	166	1.64083e+09	1142240198	2.78307e+09	8.79988e+08	1.23892e+09	1.05946e+09	2.62688
P13489		16	88	6.40086e+08	3.98593e+08	1.03868e+09	3.66734e+08	4.24575e+08	395654304	2.62522
O60664		15	109	6.94959e+08	4.06396e+08	1.10136e+09	2.88586e+08	5.51884e+08	4.20235e+08	2.62081
Q96FQ6		3	14	7.3488e+07	126317163	1.99805e+08	76697875	7.58494e+07	7.62737e+07	2.61958
P22087		7	49	4.07311e+08	3.26556e+08	7.33866e+08	2.33439e+08	3.27352e+08	2.80396e+08	2.61725
Q8IVF2		20	79	4.22357e+08	1.21289e+08	5.43646e+08	1.50838e+08	2.64729e+08	2.07783e+08	2.61641
F5GY37		10	57	2.45569e+08	4.4387e+08	6.89439e+08	2.87005e+08	2.40349e+08	2.63677e+08	2.61471
Q9H3P7		4	26	6.07947e+07	7.20662e+07	1.32861e+08	4.18512e+07	59872922	5.08621e+07	2.61218
Q92688		2	52	9.16417e+08	523820331	1.44024e+09	4.36202e+08	6.66552e+08	5.51377e+08	2.61207
P62249		7	85	8.75476e+08	605613540	1.48109e+09	5.4902e+08	5.85058e+08	5.67039e+08	2.61197
P29966		10	78	2.95647e+08	3.31063e+08	6.2671e+08	218025125	261970996	2.39998e+08	2.61131
O60218		19	281	1.21679e+10	7.12449e+09	1.92924e+10	6.43109e+09	8.38285e+09	7.40697e+09	2.60463
P48507		3	26	175480898	80091065	255571963	8.75299e+07	1.08726e+08	9.81278e+07	2.60448
P00558		26	435	4.91536e+09	3.37787e+09	8.29323e+09	2.19222e+09	4.18619e+09	3.1892e+09	2.60041
Q96I24		9	66	1.82116e+08	2.47232e+08	429347683	1.99251e+08	1.31604e+08	1.65428e+08	2.59538
P05121		5	25	1.0343e+08	9.61129e+07	1.99542e+08	64806049	8.89739e+07	7.689e+07	2.59517
Q04760		7	38	3.39935e+08	1.84168e+08	5.24102e+08	1.47147e+08	2.56822e+08	2.01985e+08	2.59476
O60701		24	232	2.65461e+09	2.05873e+09	4.71334e+09	1.41586e+09	2.2187e+09	1.81728e+09	2.59362
P23396		18	199	1381587643	1138633117	2520220760	8.26347e+08	1.11879e+09	9.72568e+08	2.5913
P25787		5	25	2.8642e+08	1.72644e+08	4.59064e+08	1.64735e+08	1.8981e+08	1.77272e+08	2.5896
Q15393		19	80	2.19602e+08	2.11851e+08	4.31453e+08	1.26858e+08	2.06993e+08	1.66925e+08	2.58471
P29692		13	131	1.64119e+09	1.49055e+09	3.13174e+09	1.00222e+09	1.42329e+09	1.21275e+09	2.58234
P22314		25	192	9.47977e+08	7.4627e+08	1.69425e+09	4.94117e+08	8.19719e+08	6.56918e+08	2.57908
P04350		2	427	6111038126	4.14793e+09	1.0259e+10	3.38691e+09	4.57628e+09	3.9816e+09	2.5766
P67809		7	108	6.90274e+08	6.83195e+08	1.37347e+09	5.05356e+08	5.61111e+08	5.33234e+08	2.57574
F5H7S3		4	54	3.18862e+09	2.4523e+09	5.64092e+09	1.80788e+09	2.57369e+09	2.19078e+09	2.57484
P09211		9	137	5.35148e+09	3851724668	9.2032e+09	2.60799e+09	4.54567e+09	3.57683e+09	2.57301
Q08211		24	117	3.36108e+08	2.08773e+08	5.44881e+08	1.71653e+08	2.52031e+08	2.11842e+08	2.57211
Q96TA1		7	14	1.27696e+08	1.728e+08	3.00495e+08	90607143	1.43147e+08	1.16877e+08	2.57103
G8JLA2		9	59	2.41906e+09	1795415691	4.21448e+09	1588258265	1.69029e+09	1.63927e+09	2.57094
P10599		8	83	1.46696e+10	6.40156e+09	2.10711e+10	6.73654e+09	9.65812e+09	8197331565	2.57048
P54136		14	106	2.13024e+08	1.34222e+08	3.47246e+08	1.51365e+08	118969896	1.35168e+08	2.569
P45973		5	13	7.06004e+07	5.25176e+07	123117971	4.20343e+07	5.39025e+07	4.79684e+07	2.56665
P61081		4	15	1.28967e+08	5.41048e+07	1.83072e+08	9.77159e+07	4.50133e+07	7.13646e+07	2.56531
Q8IVT2		9	29	66758402	5.85907e+07	1.25349e+08	4.93122e+07	48434229	4.88732e+07	2.56478
P55884		21	145	2.9019e+08	2.77005e+08	5.67194e+08	2.02605e+08	2.39796e+08	2.212e+08	2.56416
G3V203		5	33	596219778	3.73088e+08	9.69308e+08	3.78954e+08	3.77163e+08	3.78059e+08	2.56391
O75531		2	12	758969026	5.11876e+08	1.27085e+09	2.72374e+08	7.19495e+08	4.95935e+08	2.56253
O43776		14	91	2.87355e+08	1.57467e+08	4.44822e+08	1.66478e+08	1.80853e+08	1.73666e+08	2.56137
Q9UNZ2		13	90	401878746	3.58352e+08	7.60231e+08	2.45662e+08	3.48749e+08	2.97206e+08	2.55793
E7EW69		2	19	229611830	1.09557e+08	3.39169e+08	1.13705e+08	1.51551e+08	1.32628e+08	2.55729
O43242		12	39	1.39632e+08	99040789	2.38673e+08	7.32482e+07	1.13621e+08	9.34344e+07	2.55444
Q15008		6	28	9.67912e+07	7.16493e+07	1.6844e+08	5.37485e+07	7.82253e+07	6.59869e+07	2.55264
P53396		41	257	1.11763e+09	767372850	1.885e+09	5.21506e+08	9.55519e+08	7.38513e+08	2.55243
Q13509		8	278	6539239379	4.30137e+09	1.08406e+10	3.67468e+09	4.81989e+09	4.24728e+09	2.55236
P49207		2	5	4.51961e+08	422205710	8.74167e+08	305226856	3.8004e+08	3.42633e+08	2.55132
H0YM70		9	44	2.00197e+08	9.73551e+07	2.97552e+08	9.05361e+07	1.42843e+08	1.16689e+08	2.54995
P39019		9	31	6.16169e+08	8.17336e+08	1.43351e+09	6.28934e+08	4.95948e+08	5.62441e+08	2.54872
Q9UGI8		4	19	188396544	1.01488e+08	2.89884e+08	1.00074e+08	1.27436e+08	1.13755e+08	2.54832
Q13283		10	56	488435800	3.89119e+08	8.77555e+08	3.88713e+08	3.00787e+08	3.4475e+08	2.54548
Q9Y3F4		10	76	396008692	2.94758e+08	6.90766e+08	209710675	3.33242e+08	2.71476e+08	2.54448
P06733		19	701	1.25868e+10	8209337770	2.07962e+10	6245327063	1.0119e+10	8.18215e+09	2.54165
Q15181		14	187	5.29701e+08	4.76852e+08	1.00655e+09	3.34964e+08	4.57391e+08	3.96178e+08	2.54066
A0A2R8Y811		5	92	7.03593e+08	8.36385e+08	1.53998e+09	4.26135e+08	7.86731e+08	6.06433e+08	2.5394
O75131		6	45	2.24454e+08	1.88363e+08	4.12817e+08	1.63798e+08	1.61393e+08	1.62595e+08	2.53893
Q13885		2	351	7229522293	5.21778e+09	1.24473e+10	4.17793e+09	5.63241e+09	4.90517e+09	2.53759
P07437		4	500	7229522293	5.21778e+09	1.24473e+10	4.17793e+09	5.63241e+09	4.90517e+09	2.53759
Q99436		3	14	9.64725e+07	1.99076e+08	2.95549e+08	1.24873e+08	1.08106e+08	1.16489e+08	2.53713
O43747		4	22	91112891	85485288	176598179	4.39168e+07	9.53022e+07	6.96095e+07	2.53698
Q99497		9	50	8.89152e+08	5.85576e+08	1.47473e+09	4.36084e+08	7.29157e+08	5.8262e+08	2.5312
O14818		9	88	694351772	5.64508e+08	1.25886e+09	4.69413e+08	5.25763e+08	4.97588e+08	2.52993
Q9Y5J7		3	15	116015321	6.56743e+07	1.8169e+08	5.65522e+07	8.7101e+07	7.18266e+07	2.52956
Q6NZI2		8	54	6.71811e+08	3.64232e+08	1.03604e+09	3.28175e+08	4.92049e+08	4.10112e+08	2.52624
P62873		3	43	173814231	1.2804e+08	3.01855e+08	1.16716e+08	1.22316e+08	1.19516e+08	2.52564
P26640		9	15	125336739	1.68839e+08	2.94176e+08	106387188	127100804	116743996	2.51984
C9JZR2		8	18	9.74782e+07	7.7409e+07	1.74887e+08	3.71772e+07	101674268	6.94257e+07	2.51906
O00743		4	7	57438902	2.53833e+07	8.28222e+07	29353446	36404669	3.28791e+07	2.519
P23526		16	94	1.05759e+09	7.40717e+08	1.79831e+09	6.48827e+08	7.79326e+08	7.14077e+08	2.51837
P20290		5	19	474856431	2.26786e+08	7.01643e+08	2.20618e+08	3.3709e+08	2.78854e+08	2.51617
A0A0A0MSS8		8	171	4.77636e+09	4.13811e+09	8914470670	2.90436e+09	4.18554e+09	3.54495e+09	2.5147
P36871		8	26	119822054	9.1447e+07	2.11269e+08	7.93533e+07	8.89361e+07	8.41447e+07	2.51078
D3YTB1		6	45	7.16531e+08	409108718	1.12564e+09	497312870	399866590	448589730	2.50929
P07954		8	23	100007252	30099146	130106398	4.9482e+07	54251917	5.18669e+07	2.50846
Q15365		11	152	2.22581e+09	1.99236e+09	4.21817e+09	1.07472e+09	2.29311e+09	1.68392e+09	2.50498
P31689		13	58	3.75356e+08	372698876	7.48055e+08	3.00316e+08	2.9754e+08	2.98928e+08	2.50246
Q9Y490		67	335	3.36965e+08	3.69865e+08	7.06829e+08	1.89618e+08	3.75632e+08	2.82625e+08	2.50095
P04040		5	14	5.72583e+07	3.90057e+07	9.6264e+07	4.63545e+07	30644058	3.84993e+07	2.50041
P33176		17	85	1.44797e+08	1.19941e+08	2.64738e+08	9.57173e+07	1.16515e+08	1.06116e+08	2.49479
P00390		14	79	8.95833e+08	5.55445e+08	1.45128e+09	4.55426e+08	708698502	5.82062e+08	2.49334
K7EP07		4	44	1.35303e+08	136620768	2.71924e+08	1.0415e+08	1.14522e+08	1.09336e+08	2.48706
O00231		13	103	3.31025e+08	2.71875e+08	6.029e+08	2.02112e+08	2.82962e+08	2.42537e+08	2.4858
Q9BQE3		8	342	1.15485e+10	9675318178	2.12238e+10	6.87958e+09	1.02073e+10	8.54342e+09	2.48423
P08670		35	454	10336745401	7.28181e+09	1.76186e+10	5639321471	8.56184e+09	7.10058e+09	2.48128
P28838		7	16	49475772	4.18132e+07	9.1289e+07	2.16667e+07	51929786	3.67982e+07	2.4808
P62241		10	86	2.19575e+09	1.3604e+09	3.55615e+09	1.08813e+09	1.77975e+09	1.43394e+09	2.47999
O43809		6	52	1.9525e+08	161221290	3.56471e+08	1.57392e+08	130321320	1.43857e+08	2.47796
P21980		14	72	4.22554e+08	337131144	7.59685e+08	1.98521e+08	4.15171e+08	3.06846e+08	2.47579
P31930		6	41	6.42985e+07	1.28755e+08	1.93054e+08	1.10571e+08	45412234	7.79917e+07	2.47531
O75475		2	8	3.86893e+08	292073492	6.78967e+08	341293592	2.07966e+08	2.7463e+08	2.4723
A0A075B797		2	9	52013254	35062738	87075992	36002000	34530385	3.52662e+07	2.46911
Q8TAT6		5	12	61920121	3.55847e+07	9.75048e+07	1.55202e+07	6.35351e+07	3.95277e+07	2.46675
E7EM64		2	12	6.28223e+07	51540063	1.14362e+08	37622197	5.51839e+07	4.6403e+07	2.46454
Q9BUF5		7	167	4.36161e+09	2.71212e+09	7.07373e+09	2.58661e+09	3.15667e+09	2.87164e+09	2.4633
A8MUD9		10	47	8.47686e+08	6.89514e+08	1.5372e+09	5.25131e+08	7.24004e+08	6.24568e+08	2.46122
J3QLE5		6	78	2.50421e+08	1.01146e+08	3.51567e+08	1.74529e+08	1.11657e+08	1.43093e+08	2.45691
K7EL20		7	42	1.26302e+08	9.98948e+07	2.26197e+08	1.27587e+08	5.65973e+07	9.2092e+07	2.4562
P49915		19	82	2.77137e+08	1.68867e+08	4.46004e+08	1.43382e+08	2.20373e+08	1.81878e+08	2.45222
P10768		7	31	1.28903e+08	9.05108e+07	2.19413e+08	4.07225e+07	1.38469e+08	8.95959e+07	2.44892
P61353		4	43	1.01945e+09	8.0273e+08	1.82218e+09	7.38129e+08	7.50156e+08	7.44142e+08	2.44869
P35580		9	111	8.16952e+08	7.05571e+08	1.52252e+09	4.39425e+08	8.04825e+08	6.22125e+08	2.44729
P14868		16	102	404683194	4.04112e+08	8.08795e+08	2.78805e+08	382481224	3.30643e+08	2.44613
Q9BVG4		4	15	1.08387e+08	5.25912e+07	1.60978e+08	26281888	105412381	6.58471e+07	2.44473
Q9H4A4		9	48	152319190	1.30964e+08	2.83283e+08	9.83293e+07	133629176	1.15979e+08	2.44253
A0AVT1		2	10	59257195	5.04258e+07	1.09683e+08	3.22138e+07	5.76071e+07	4.49105e+07	2.44226
P40925		11	103	1.09672e+09	8.23229e+08	1.91995e+09	7.19975e+08	8.5233e+08	7.86152e+08	2.44221
C9J9K3		12	100	2.26356e+09	1690497620	3.95406e+09	1.44256e+09	1.79778e+09	1.62017e+09	2.44052
Q5T123		4	28	2.44421e+08	7.82763e+07	3.22697e+08	9.49005e+07	1.69616e+08	1.32258e+08	2.4399
Q9UK76		7	57	1.64801e+09	1.29668e+09	2944695930	1.03629e+09	1.37783e+09	1.20706e+09	2.43955
P50990		25	144	6.76444e+08	4.93005e+08	1.16945e+09	4.33402e+08	5.26389e+08	4.79895e+08	2.43688
Q5QPM7		3	14	137656042	9.15374e+07	2.29193e+08	85300860	102983396	94142128	2.43455
P54652		11	160	6.73113e+09	6.17717e+09	1.29083e+10	4212473321	6.43043e+09	5.32145e+09	2.42571
Q9UNS2		4	16	67719667	4.21331e+07	1.09853e+08	3.08158e+07	5.98032e+07	4.53095e+07	2.4245
P46063		13	55	211677430	158661923	370339353	1.2966e+08	1.75998e+08	1.52829e+08	2.42322
Q96KK5		2	45	1.29051e+10	9.66826e+09	2.25734e+10	5.59311e+09	1.30464e+10	9.31974e+09	2.4221
P24666		4	30	4.06873e+08	1.47907e+08	5.54779e+08	1.09647e+08	348678026	2.29162e+08	2.4209
Q14498		5	28	9.18147e+07	51938548	1.43753e+08	5.04076e+07	68592360	5.95e+07	2.41602
A0A087X142		3	19	229611830	9.79823e+07	3.27594e+08	114465959	1.57086e+08	1.35776e+08	2.41275
P52895		3	165	6.06902e+09	4.36941e+09	1.04384e+10	3.53459e+09	5.12119e+09	4.32789e+09	2.4119
Q14247		16	124	3.51452e+08	2.35033e+08	5.86485e+08	1.74511e+08	3.12382e+08	2.43447e+08	2.40909
P26639		18	136	3.64865e+08	3.27024e+08	6.91889e+08	2.30734e+08	3.44297e+08	2.87515e+08	2.40644
O00629		3	11	7.55438e+07	7.51147e+07	1.50658e+08	5.26783e+07	72554282	6.26163e+07	2.40606
P62701		15	68	1229433960	6.39839e+08	1.86927e+09	668940684	8.84928e+08	7.76934e+08	2.40596
Q9Y696		5	17	6.66207e+07	46770321	1.13391e+08	55027696	3.93589e+07	4.71933e+07	2.40269
Q9BVP2		2	12	6.24893e+07	4.9088e+07	1.11577e+08	3.15091e+07	61390664	4.64499e+07	2.4021
E9PS97		3	11	81838636	4.82736e+07	1.30112e+08	3.61673e+07	72253768	5.42105e+07	2.40013
O15145		4	17	6.67877e+07	120116345	1.86904e+08	7.02746e+07	8.56297e+07	7.79521e+07	2.39768
Q9NQC3		7	38	3.37521e+08	6.63762e+08	1.00128e+09	4.36198e+08	3.99334e+08	4.17766e+08	2.39676
Q32MZ4		13	37	9.98751e+07	6.71355e+07	1.67011e+08	5.5094e+07	8.42798e+07	6.96869e+07	2.39658
O75874		15	111	435184855	3.03125e+08	7.3831e+08	2.72409e+08	343860920	3.08135e+08	2.39606
F1T0I1		4	11	2.40567e+07	5.67518e+07	80808448	25024094	42432131	3.37281e+07	2.39588
P05386		3	15	693131245	6.18996e+08	1.31213e+09	4.24798e+08	670811025	5.47805e+08	2.39525
P40429		7	28	2.81583e+08	1.68428e+08	4.50011e+08	2.30137e+08	1.4565e+08	1.87894e+08	2.39503
H7BZL0		3	13	33917692	3.42155e+07	6.81332e+07	1.68932e+07	4.00098e+07	2.84515e+07	2.39472
P47755		7	49	3.49049e+08	274817269	6.23866e+08	1.32624e+08	3.88972e+08	2.60798e+08	2.39215
Q92973		10	53	233097938	8.81624e+07	3.2126e+08	1.53e+08	1.15624e+08	1.34312e+08	2.3919
Q9UKD2		3	7	68408980	72992652	141401632	5.54232e+07	62922057	5.91726e+07	2.38965
P84103		4	19	8.11835e+08	2.49129e+08	1.06096e+09	5.21752e+08	3.66226e+08	4.43989e+08	2.38962
P19338		23	175	2.23781e+09	1.51693e+09	3.75474e+09	1.43366e+09	1.70922e+09	1.57144e+09	2.38937
P62851		4	19	1138162112	1239712116	2377874228	9.15087e+08	1081345785	9.98216e+08	2.38212
P84022		4	20	1.14113e+08	1.20588e+08	2.34701e+08	9.02017e+07	1.06993e+08	9.85973e+07	2.3804
Q9Y3C6		2	11	4.01235e+07	3.82481e+07	7.83716e+07	2.90202e+07	3.68299e+07	3.2925e+07	2.38031
A0A087WUT6		15	63	123638661	110122074	233760735	4.35233e+07	1.53008e+08	9.82655e+07	2.37887
I3L0K2		3	18	3.65698e+08	407532459	7.73231e+08	3.3919e+08	3.11505e+08	3.25347e+08	2.37663
O14744		4	26	8.08485e+07	6.6217e+07	1.47065e+08	6.1096e+07	6.26732e+07	6.18846e+07	2.37645
M0QYE0		2	12	59128628	57041232	116169860	3.54195e+07	62486690	4.89531e+07	2.37308
Q9Y2B0		4	23	1.42464e+08	1.27725e+08	2.70189e+08	111686600	116368400	114027500	2.3695
Q15691		9	66	413878499	5.99153e+08	1.01303e+09	1.41661e+08	7.13853e+08	4.27757e+08	2.36824
P0DP23		7	83	2.51074e+09	1752495970	4.26323e+09	1.55372e+09	2.05188e+09	1.8028e+09	2.36478
Q9H773		5	22	156941721	9.78797e+07	2.54821e+08	6.78427e+07	147675352	1.07759e+08	2.36473
Q14204		69	247	1.96277e+08	1.90544e+08	3.86821e+08	1.29479e+08	1.9775e+08	1.63615e+08	2.36422
Q13347		10	71	179852878	1.76259e+08	3.56112e+08	1.00935e+08	2.00692e+08	1.50813e+08	2.36127
P13645		9	29	8.08269e+08	5.23754e+07	8.60644e+08	6.78203e+08	5.11152e+07	3.64659e+08	2.36013
P62879		2	61	1.9439e+08	1.49068e+08	3.43457e+08	147821925	1.43378e+08	1.456e+08	2.35891
Q9NVP1		5	23	96809666	5.03891e+07	1.47199e+08	7.33863e+07	5.1484e+07	6.24352e+07	2.35763
Q08257		12	42	2.47048e+08	1.49444e+08	3.96492e+08	1.38699e+08	197649698	1.68175e+08	2.35762
E7EPB3		4	22	2.48638e+08	8.75889e+07	3.36227e+08	151345311	133986851	142666081	2.35674
P34897		6	20	1.32848e+08	75747333	2.08595e+08	106777307	7.02481e+07	8.85127e+07	2.35667
P12955		4	13	103531971	1.06496e+08	2.10028e+08	1.08027e+08	7.03213e+07	8.9174e+07	2.35526
P00367		15	94	2.51452e+08	2.22784e+08	4.74237e+08	2.26573e+08	1.76269e+08	2.01421e+08	2.35445
P28074		6	27	2.29106e+08	2.44265e+08	4.73371e+08	1.71463e+08	2.30704e+08	2.01084e+08	2.3541
A0A024R7W5		3	24	6.51002e+07	7.5257e+07	1.40357e+08	4.77782e+07	7.16801e+07	5.97291e+07	2.3499
P40939		12	43	195012934	1.98076e+08	3.93089e+08	1.76919e+08	1.57941e+08	1.6743e+08	2.34779
Q9UQE7		9	22	4.54273e+07	1.90831e+07	6.45104e+07	1.96386e+07	35320169	2.74794e+07	2.34759
P05556		9	28	2.10979e+08	1.15955e+08	326934561	1.98925e+08	7.97057e+07	1.39315e+08	2.34672
P11142		11	430	7.09306e+09	7.12783e+09	1.42209e+10	4970391727	7.15227e+09	6.06133e+09	2.34617
P55084		10	39	1.38773e+08	1.19782e+08	2.58555e+08	1.21544e+08	9.88833e+07	1.10214e+08	2.34594
P35579		80	721	1292945763	9.18802e+08	2.21175e+09	6.31264e+08	1255330687	9.43297e+08	2.3447
Q14974		21	161	4.84915e+08	3.22797e+08	807711514	2.81897e+08	4.07125e+08	3.44511e+08	2.34452
Q15056		2	9	538836444	7.51203e+08	1.29004e+09	2.50032e+08	851383464	5.50708e+08	2.34251
P55795		2	78	8.39791e+08	5.59526e+08	1.39932e+09	5.15536e+08	6.80315e+08	5.97925e+08	2.34029
P26368		9	47	3.99857e+08	3.07339e+08	7.07197e+08	2.41692e+08	362810788	3.02252e+08	2.33976
P55010		11	70	2.05726e+08	8.24699e+07	2.88196e+08	114835321	131634112	1.23235e+08	2.33859
P15559		11	95	3.26548e+09	1.94031e+09	5.20579e+09	2.045e+09	2409022652	2.22701e+09	2.33756
J3QR09		6	40	909749961	7.40112e+08	1.64986e+09	6.074e+08	8.04989e+08	7.06194e+08	2.33627
O60832		4	8	5.24228e+07	4.78239e+07	1.00247e+08	51283460	34588349	4.29359e+07	2.3348
H3BR35		8	38	231004550	1.60064e+08	3.91069e+08	1.58646e+08	1.76494e+08	1.6757e+08	2.33377
I3L397		10	121	2.79232e+09	2.74024e+09	5.53256e+09	2.20463e+09	2.53736e+09	2370996850	2.33343
Q9Y224		6	52	1.64518e+08	1.05196e+08	269714073	8.05e+07	1.50716e+08	1.15608e+08	2.33301
P30050		6	81	1570413949	1230879951	2801293900	9.74526e+08	1.4272e+09	1.20086e+09	2.33273
Q9BY44		8	35	1.57076e+08	1.34762e+08	2.91838e+08	1.14372e+08	1.35855e+08	1.25114e+08	2.33258
Q9NR31		3	12	1.10675e+08	83889879	1.94565e+08	6.93667e+07	97527399	8.3447e+07	2.3316
G3V295		9	68	4.80686e+08	3.21755e+08	8.02441e+08	2.60831e+08	4.28484e+08	3.44658e+08	2.32822
P49327		53	342	4.8886e+08	428194623	9.17054e+08	3.53248e+08	4.34529e+08	3.93888e+08	2.32821
O15371		9	51	1.75221e+08	209746179	3.84967e+08	1.32625e+08	1.98542e+08	1.65584e+08	2.32491
E7EQR4		14	153	1.67906e+09	1.00702e+09	2.68608e+09	9.35696e+08	1.37719e+09	1.15644e+09	2.3227
P31946		6	74	4.6277e+09	2.66831e+09	7296007588	2.33137e+09	3.95196e+09	3.14166e+09	2.32234
B8ZZU8		2	5	6.4698e+07	137140646	2.01839e+08	98930441	75197630	8.7064e+07	2.31828
P09622		6	48	8.64173e+07	9.25016e+07	1.78919e+08	8.37532e+07	7.06811e+07	7.72171e+07	2.31709
Q99832		17	90	7.14855e+08	3.62253e+08	1.07711e+09	3.42178e+08	5.87739e+08	4.64958e+08	2.31657
P28482		9	38	1.29724e+08	1.07074e+08	2.36799e+08	7.44538e+07	1.29997e+08	1.02225e+08	2.31644
P27348		11	125	4.95929e+09	2935864093	7.89516e+09	2.5191e+09	4.29832e+09	3.40871e+09	2.31617
Q9H223		4	26	71417888	7.79293e+07	1.49347e+08	6.88394e+07	6.03072e+07	6.45733e+07	2.31283
P31949		5	24	1.19179e+09	7.41063e+08	1.93285e+09	7.53329e+08	9.18353e+08	8.35841e+08	2.31246
Q9Y5A9		2	11	2.81879e+07	5.10045e+07	7.91924e+07	2.58737e+07	42624014	3.42488e+07	2.31226
Q9Y3C1		4	11	4.38507e+07	3.49126e+07	7.87632e+07	2.85484e+07	39618257	3.40833e+07	2.3109
P31947		6	47	4.55349e+09	2753130037	7.30662e+09	2.5282e+09	3.79805e+09	3.16313e+09	2.30994
A0A0U1RQP1		7	62	106242007	5.63536e+07	1.62596e+08	4.80421e+07	92762362	7.04022e+07	2.30952
P31942		10	63	2.03949e+08	1.50901e+08	3.5485e+08	1.05409e+08	2.02473e+08	1.53941e+08	2.30511
Q7Z417		4	29	7.53801e+07	8.90757e+07	1.64456e+08	5.58943e+07	8.69402e+07	7.14172e+07	2.30275
P20700		18	92	4.81527e+08	309983218	7.9151e+08	293060490	3.95023e+08	3.44042e+08	2.30062
P34896		5	18	63450631	5.7128e+07	1.20579e+08	3.84763e+07	6.65738e+07	5.2525e+07	2.29564
Q04917		8	63	4.32879e+09	2.47644e+09	6.80523e+09	2.20089e+09	3.72981e+09	2.96535e+09	2.29492
O75369		101	791	2.6513e+09	8.01963e+08	3.45326e+09	1.42283e+09	1.58868e+09	1.50576e+09	2.29337
P60709		6	565	4.51255e+10	3.03317e+10	7.54572e+10	3.11598e+10	3.46819e+10	3.29209e+10	2.29208
O00566		2	8	2.90384e+07	2.71344e+07	56172800	20572757	2.84696e+07	2.45212e+07	2.29079
P25398		8	56	1.97414e+09	1.75432e+09	3.72846e+09	1.28208e+09	1.98226e+09	1.63217e+09	2.28436
Q8N163		7	26	1.11847e+08	1.0223e+08	2.14077e+08	1.1267e+08	7.48053e+07	9.37376e+07	2.28379
P17931		4	26	2.94176e+08	256389873	5.50566e+08	1.88947e+08	2.93741e+08	2.41344e+08	2.28125
P25786		10	48	3.91272e+08	3.76881e+08	7.68153e+08	2.72633e+08	4.01125e+08	3.36879e+08	2.28021
P54578		13	39	1.31089e+08	1.40261e+08	271350333	1.02997e+08	1.3581e+08	1.19403e+08	2.27255
Q96S97		2	17	151089392	101149268	252238660	8.17731e+07	140325389	1.11049e+08	2.27141
P63244		14	184	1.46978e+09	1205511069	2.67529e+09	1.04168e+09	1.31733e+09	1.17951e+09	2.26815
P12270		21	62	9.44274e+07	7.06846e+07	1.65112e+08	5.66067e+07	8.90616e+07	7.28342e+07	2.26696
P40227		13	84	5.41548e+08	5.77994e+08	1.11954e+09	4.70392e+08	5.18239e+08	4.94315e+08	2.26483
Q15717		6	20	196166866	9.36255e+07	2.89792e+08	8.61895e+07	169811754	1.28001e+08	2.26399
P61981		9	67	4.5985e+09	2.66831e+09	7.26681e+09	2.44218e+09	3.97827e+09	3.21023e+09	2.26365
A0A0A0MRA5		15	70	2.6254e+08	2.03018e+08	4.65559e+08	1.32901e+08	2.78446e+08	2.05673e+08	2.26358
P04632		7	46	3.75528e+08	3.15179e+08	690706196	2.33506e+08	3.77161e+08	3.05334e+08	2.26213
A0A0J9YYL3		11	43	2.80065e+08	9.68783e+07	3.76944e+08	1.27155e+08	2.06322e+08	1.66739e+08	2.26068
P62316		6	29	2.70339e+08	51002225	3.21342e+08	1.82023e+08	1.02464e+08	1.42244e+08	2.25909
P31939		22	140	4.89274e+08	3.60724e+08	8.49998e+08	3.5622e+08	3.96688e+08	3.76454e+08	2.25791
Q15637		4	17	1.47353e+08	97570995	2.44924e+08	3.17959e+07	185304021	1.0855e+08	2.25633
P49773		5	40	4.08767e+08	3.30728e+08	7.39495e+08	2.73178e+08	3.82497e+08	3.27838e+08	2.25568
Q13838		5	96	5.62687e+08	413221053	9.75908e+08	3.77916e+08	487734507	4.32825e+08	2.25474
O00148		5	81	5.62687e+08	413221053	9.75908e+08	3.77916e+08	487734507	4.32825e+08	2.25474
P06748		11	91	4.60611e+09	2.50238e+09	7.10849e+09	2184719633	4.1286e+09	3.15666e+09	2.2519
Q96DI7		3	19	88721410	6.69969e+07	1.55718e+08	7.53827e+07	6.29233e+07	6.9153e+07	2.25179
A6PVN5		5	25	1.18752e+08	8.75096e+07	2.06261e+08	56411992	1.2679e+08	9.1601e+07	2.25174
Q6PIU2		3	11	3.95522e+07	46532308	8.60845e+07	3.23009e+07	44173412	3.82371e+07	2.25133
P08238		27	407	9.72364e+09	1.02923e+10	2.0016e+10	6.82328e+09	1.09733e+10	8.89826e+09	2.24942
B7ZAR1		19	108	5.04969e+08	3.48901e+08	853870440	325342156	4.34363e+08	3.79852e+08	2.2479
Q9H4M9		12	77	199683132	1.47154e+08	3.46837e+08	1.17674e+08	1.91464e+08	1.54569e+08	2.2439
P31327		12	34	8.00705e+07	7.25461e+07	1.52617e+08	8.16953e+07	5.43633e+07	6.80293e+07	2.24339
Q9Y2T2		2	6	111128735	23891307	135020042	5.81334e+07	6.24136e+07	6.02735e+07	2.24012
P62277		5	23	352856644	468280934	821137578	3.05559e+08	4.29253e+08	3.67406e+08	2.23496
P25685		7	45	1.09348e+08	1.27802e+08	2.3715e+08	8.06848e+07	1.31597e+08	1.06141e+08	2.23429
Q15233		12	122	9.13737e+08	612498652	1.52624e+09	6.33106e+08	7.34115e+08	6.83611e+08	2.23261
Q9H444		4	13	1.48919e+08	1.1948e+08	2.68399e+08	8.90732e+07	1.51607e+08	1.2034e+08	2.23034
Q16186		4	10	1.05192e+08	7.30386e+07	1.78231e+08	8.16177e+07	7.82631e+07	7.99404e+07	2.22954
P22234		15	98	6.3567e+08	3.09202e+08	9.44872e+08	3.71853e+08	4.76031e+08	4.23942e+08	2.22877
P84085		4	46	1.24418e+08	9.00003e+07	2.14418e+08	6.71908e+07	1.2524e+08	9.62155e+07	2.22852
Q12904		4	40	1.86158e+08	1.5299e+08	3.39148e+08	1.20379e+08	1.84084e+08	1.52232e+08	2.22784
P30086		8	74	807194603	5.28319e+08	1.33551e+09	4.62457e+08	7.37683e+08	6.0007e+08	2.2256
P22307		4	19	1.03751e+08	1.08523e+08	2.12274e+08	7.75786e+07	113586900	9.55828e+07	2.22084
Q13200		18	71	1.57389e+08	1.34221e+08	2.91609e+08	1.21151e+08	1.41519e+08	1.31335e+08	2.22034
Q32Q12		2	118	4.4378e+09	5.43114e+09	9.86894e+09	3.88236e+09	5.0128e+09	4.44758e+09	2.21895
O95758		5	29	3.34094e+08	3.16917e+08	651010661	1.1422e+08	4.72741e+08	2.93481e+08	2.21824
P83881		3	5	270939326	7.32311e+07	3.4417e+08	193482418	116873728	155178073	2.21791
Q9Y230		14	56	2.61176e+08	1.79891e+08	4.41067e+08	1.6344e+08	2.34617e+08	1.99028e+08	2.2161
A0A0C4DGB6		7	63	1.3202e+10	6.75401e+09	1.9956e+10	1.16717e+10	6342518667	9.0071e+09	2.21558
P05455		19	68	2.66412e+08	1.00741e+08	3.67153e+08	1.43579e+08	1.87971e+08	1.65775e+08	2.21477
P35241		9	125	1.56303e+09	8.71838e+08	2.43487e+09	9.35696e+08	1.26307e+09	1.09939e+09	2.21475
P26038		17	206	1.56303e+09	8.71838e+08	2.43487e+09	9.35696e+08	1.26307e+09	1.09939e+09	2.21475
Q06830		11	116	6757328144	6.31389e+09	1.30712e+10	4.77366e+09	7.04568e+09	5.90967e+09	2.21184
P04406		17	393	37506589836	2.16316e+10	5.91381e+10	2.26738e+10	30829423500	2.67516e+10	2.21064
P62258		13	219	4.69054e+09	2.91365e+09	7.60418e+09	2.78677e+09	4.09798e+09	3.44238e+09	2.20899
H7C4M9		2	22	1.11191e+08	1.34514e+08	2.45705e+08	1.0939e+08	113614775	1.11502e+08	2.20358
P08621		3	17	414294076	2.02706e+08	6.17e+08	1.75295e+08	3.84902e+08	2.80098e+08	2.2028
Q15459		8	41	2.33261e+08	1.83781e+08	4.17042e+08	1.57817e+08	220977318	1.89397e+08	2.20195
F5GYN4		7	96	1.66582e+08	1.40933e+08	3.07515e+08	1.14837e+08	1.6457e+08	1.39704e+08	2.20119
Q00839		21	109	1342551288	1.00797e+09	2.35052e+09	968653405	1168055471	1068354438	2.20013
P25788		7	43	2.90326e+08	2.77183e+08	5.67509e+08	224757724	2.91164e+08	2.57961e+08	2.19998
O95373		11	55	1.87046e+08	1.64429e+08	3.51475e+08	137544967	182168909	159856938	2.19868
Q9Y3I0		16	84	2.01454e+08	2.04659e+08	4.06113e+08	1.50505e+08	219141514	1.84823e+08	2.1973
Q9BTT0		6	43	2.10912e+08	1.56377e+08	3.67289e+08	1.10751e+08	224053448	1.67402e+08	2.19405
P82979		4	32	1.68501e+08	1.1055e+08	2.79051e+08	1.12601e+08	1.42122e+08	1.27362e+08	2.19101
E5RI99		5	41	1.27293e+09	8.7863e+08	2.15156e+09	826525677	1.13804e+09	9.82282e+08	2.19037
Q6P2Q9		11	49	1.11332e+08	8.00356e+07	1.91368e+08	6.29493e+07	1.11964e+08	8.74566e+07	2.18814
O60869		2	8	1.54175e+08	250140253	4.04316e+08	171259013	198327312	1.84793e+08	2.18794
Q9UBE0		7	63	2.7367e+08	83039649	3.5671e+08	1.46401e+08	1.79778e+08	1.6309e+08	2.1872
P43686		10	68	1.18442e+08	1.35945e+08	254386372	1.00988e+08	1.31711e+08	1.1635e+08	2.1864
P52597		3	50	7.56037e+08	5.40175e+08	1.29621e+09	384701373	802089129	593395251	2.1844
P38159		10	44	3.04435e+08	2.91816e+08	596250673	2.23127e+08	3.2283e+08	2.72978e+08	2.18424
P18669		9	104	2.07066e+09	2.02069e+09	4.09135e+09	1.43626e+09	2314960018	1.87561e+09	2.18134
Q92734		7	59	151647944	1.07405e+08	2.59053e+08	4.60582e+07	1.9221e+08	1.19134e+08	2.17446
D6R9P3		7	90	1268551252	1031606606	2300157858	9.07494e+08	1.2116e+09	1.05954e+09	2.17089
P35637		6	70	830912580	451858240	1282770820	5.26979e+08	6.55217e+08	5.91098e+08	2.17015
P50570		3	48	9.90714e+07	7.94458e+07	1.78517e+08	5.2894e+07	111809176	8.23516e+07	2.16774
P06744		21	176	3.11422e+09	2.85737e+09	5.97158e+09	2.10625e+09	3404563401	2.75541e+09	2.16722
Q9ULV4		12	35	3.60052e+08	108741833	4.68794e+08	1.99068e+08	2.33848e+08	2.16458e+08	2.16575
P50991		18	116	6.35972e+08	423527657	1.0595e+09	4.85743e+08	4.93153e+08	4.89448e+08	2.16468
P46778		4	15	8.15991e+08	6.39105e+08	1.4551e+09	4.77519e+08	866948334	6.72234e+08	2.16457
P04792		11	62	3174980851	2.01242e+09	5.1874e+09	2.0946e+09	2.70106e+09	2.39783e+09	2.16338
O43491		11	38	8.89932e+07	6.15857e+07	1.50579e+08	7.19328e+07	6.72762e+07	6.96045e+07	2.16335
K7EJC1		3	21	1.32392e+08	1.03107e+08	2.35499e+08	8.36286e+07	134149113	1.08889e+08	2.16274
Q9Y547		2	8	1.06521e+08	4.49568e+07	1.51478e+08	62607048	7.76242e+07	7.01156e+07	2.1604
Q9Y285		6	36	1.35253e+08	9.92651e+07	2.34518e+08	9.13954e+07	1.25719e+08	1.08557e+08	2.16032
P52907		7	66	5.97119e+08	5.18274e+08	1.11539e+09	325117721	7.07701e+08	5.16409e+08	2.1599
Q12906		19	72	2.82637e+08	3.00967e+08	5.83604e+08	1.77862e+08	362717968	2.7029e+08	2.15918
Q92888		10	22	4.42597e+07	6.86645e+07	1.12924e+08	4.55327e+07	59174826	5.23538e+07	2.15695
B1AXG1		5	27	9.30111e+07	8.32013e+07	1.76212e+08	67221320	9.62033e+07	8.17123e+07	2.1565
Q99798		4	18	54851153	3.45162e+07	8.93674e+07	34014728	4.88722e+07	4.14435e+07	2.15637
H0YD13		5	59	2.85931e+08	2.50134e+08	536065166	3.34882e+08	1.6308e+08	2.48981e+08	2.15303
A0A087X2G1		16	84	1.33488e+08	1.43444e+08	2.76931e+08	1.13349e+08	1.43934e+08	1.28641e+08	2.15274
Q9UBQ0		4	13	1.01285e+08	5.71353e+07	1.5842e+08	7.30457e+07	74302954	7.36743e+07	2.15027
Q9NYL9		14	69	2.37763e+08	1.94792e+08	432554815	7.96621e+07	3.23349e+08	2.01505e+08	2.14662
O00303		7	34	3.71788e+08	2.27872e+08	5.9966e+08	1.85417e+08	3.73616e+08	2.79516e+08	2.14535
Q969E4		2	6	1.40759e+06	1.11506e+06	2.52265e+06	695959	1.65655e+06	1.17625e+06	2.14465
P0C0S5		2	26	1.01988e+10	7.63939e+09	1.78382e+10	5.6886e+09	1.09747e+10	8331640386	2.14102
Q92804		4	35	7.36838e+08	4.2072e+08	1.15756e+09	4.85639e+08	5.96737e+08	5.41188e+08	2.13892
P07900		25	515	1.02433e+10	9837548064	2.00808e+10	7.43223e+09	1.13963e+10	9.41427e+09	2.13302
Q15019		11	46	3.06198e+08	2.78899e+08	5.85097e+08	1.87613e+08	3.61081e+08	2.74347e+08	2.13269
P16949		4	27	4.60628e+08	2.08243e+08	6.68871e+08	2.14878e+08	4.12471e+08	3.13675e+08	2.13237
O95347		5	11	6.3783e+07	4.71951e+07	1.10978e+08	4.97184e+07	54558093	5.21382e+07	2.12854
H3BU16		5	56	2.87802e+08	3.62053e+08	6.49855e+08	3.06028e+08	3.04775e+08	305401548	2.12787
P0DMV8		24	205	3299678566	3235370901	6535049467	2.69051e+09	3.45414e+09	3.07233e+09	2.12707
Q07955		9	100	4.41425e+08	320621550	7.62046e+08	2.22437e+08	4.94448e+08	3.58443e+08	2.12599
P63104		11	127	5.14341e+09	3.40058e+09	8543993848	3.29083e+09	4.74852e+09	4.01967e+09	2.12554
P39023		16	61	8.46166e+08	5.17615e+08	1.36378e+09	5.91949e+08	6.91659e+08	6.41804e+08	2.12492
P13010		17	114	2.94966e+08	2.66683e+08	5.61649e+08	2.76316e+08	2.52632e+08	2.64474e+08	2.12365
P48735		8	27	2.00912e+08	2.50174e+08	4.51085e+08	1.08101e+08	317555224	2.12828e+08	2.11948
P30419		6	10	5.33726e+07	9.6673e+07	1.50046e+08	8.33174e+07	5.827e+07	70793708	2.11948
Q6UN15		2	14	58916687	58870131	117786818	3.6168e+07	7.51886e+07	5.56783e+07	2.11549
Q14444		8	42	2.80286e+08	2.75295e+08	5.55581e+08	1.82235e+08	3.43079e+08	2.62657e+08	2.11523
P62854		4	23	4.23565e+08	2.30189e+08	6.53754e+08	2.30443e+08	3.87807e+08	3.09125e+08	2.11486
A0A2R8YFH0		5	20	5.74481e+07	6.42847e+07	1.21733e+08	5.49224e+07	6.02236e+07	5.7573e+07	2.11441
D6RC52		2	10	6.53796e+07	42157130	1.07537e+08	55659453	46122292	5.08909e+07	2.11309
Q15185		5	45	1.43493e+09	1.18728e+09	2.62221e+09	1.14152e+09	1.34189e+09	1.2417e+09	2.11179
G3V2Q1		15	129	1.04467e+09	7.25046e+08	1.76972e+09	4.94272e+08	1.18224e+09	8.38254e+08	2.11119
P09936		8	84	3.37584e+09	3.80088e+09	7.17672e+09	2.75056e+09	4.04905e+09	3399807508	2.11092
A0A0C4DGB5		17	114	2.69093e+08	2.05268e+08	4.74361e+08	2.01217e+08	2.49719e+08	2.25468e+08	2.1039
P56537		7	82	8.61052e+08	5.48267e+08	1.40932e+09	6.33871e+08	7.06746e+08	6.70308e+08	2.10249
P31948		25	140	1046879631	7.98292e+08	1.84517e+09	6.88088e+08	1.06801e+09	8.78049e+08	2.10145
P60981		9	22	1.69842e+09	207998315	1.90642e+09	7.47047e+08	1.06804e+09	9.07544e+08	2.10063
Q9UHD1		10	76	117228580	9.69275e+07	2.14156e+08	1.01109e+08	1.02966e+08	1.02038e+08	2.0988
A0A2R8Y7R2		2	16	1.26059e+09	428392973	1.68898e+09	7.85271e+08	824489148	8.0488e+08	2.09843
Q15046		12	99	3.00036e+08	2.17445e+08	5.17481e+08	2.04237e+08	289000729	2.46619e+08	2.0983
Q9NZN4		6	22	6.46497e+07	9.49761e+07	1.59626e+08	5.92379e+07	9.2984e+07	7.61109e+07	2.09728
P00338		19	162	6.03361e+09	4.83407e+09	1.08677e+10	4.16291e+09	6.20778e+09	5.18535e+09	2.09584
P49591		5	28	7.73172e+07	8.11218e+07	1.58439e+08	7.48093e+07	7.64273e+07	75618298	2.09525
Q13185		4	19	3.89577e+08	4.07251e+08	7.96828e+08	3.4634e+08	4.15805e+08	381072506	2.09101
P38606		6	33	123762546	1.22153e+08	2.45915e+08	6.88907e+07	166500664	1.17696e+08	2.08942
Q8NFJ5		2	29	2.62922e+08	2.37467e+08	5.00389e+08	2.63899e+08	2.15176e+08	2.39537e+08	2.08898
P45974		9	57	1.38819e+08	1.32857e+08	2.71676e+08	1.0733e+08	1.52823e+08	1.30076e+08	2.0886
Q96LD4		4	16	21977925	6.77349e+07	8.97128e+07	3.88261e+07	4.70891e+07	4.29576e+07	2.0884
Q9H0D6		8	31	80515954	92677760	173193714	5.98028e+07	106260175	8.30315e+07	2.08588
P02765		4	24	3006573140	1.17468e+09	4.18126e+09	1.72718e+09	2.28435e+09	2.00576e+09	2.08462
P12004		11	81	6.80695e+08	4.95635e+08	1.17633e+09	5.49264e+08	5.79814e+08	5.64539e+08	2.0837
F8W1A4		4	30	1.37774e+08	88727249	2.26501e+08	111810292	105736785	1.08774e+08	2.08232
P12931		7	66	1.16731e+08	6.28926e+07	1.79624e+08	1.19404e+08	5.31279e+07	8.6266e+07	2.08221
P09417		7	40	6.44623e+07	71391106	1.35853e+08	6.80005e+07	6.25431e+07	6.52718e+07	2.08135
O43252		2	9	41377272	2.50169e+07	6.63942e+07	4.91248e+07	14973887	3.20493e+07	2.07163
P84090		4	30	2.296e+08	206971632	4.36571e+08	1.89664e+08	231818751	2.10742e+08	2.0716
H3BQZ7		11	59	168370681	1.60373e+08	3.28744e+08	104235908	2.13166e+08	1.58701e+08	2.07146
P60228		10	100	199498284	1.08453e+08	3.07952e+08	1.53263e+08	1.44138e+08	1.48701e+08	2.07095
R4GMT0		3	20	50602775	5.14811e+07	1.02084e+08	3.41165e+07	6.44955e+07	4.9306e+07	2.07041
Q9Y2Z0		5	16	5.82427e+07	1.09315e+08	1.67558e+08	4.03571e+07	1.21604e+08	8.09803e+07	2.06912
A0A0C4DFV9		5	36	1.7914e+09	1.20589e+09	2.99728e+09	1.24039e+09	1661672378	1.45103e+09	2.06562
P01023		3	35	237961135	114000576	351961711	1.55608e+08	185212283	1.7041e+08	2.06538
Q5JTH9		4	15	7.07482e+07	1.27607e+08	198355191	45408615	146800102	9.61044e+07	2.06396
Q14103		7	107	1.43877e+09	1160956880	2.59973e+09	1.00691e+09	1.51618e+09	1261548166	2.06074
Q9NZB2		7	21	44149093	2.52252e+07	6.93743e+07	3.96571e+07	2.76968e+07	3.36769e+07	2.05999
E9PD53		4	8	4.058e+07	31303953	7.1884e+07	2.84665e+07	4.14291e+07	3.49478e+07	2.0569
P62266		4	19	1.83468e+08	5.08946e+08	6.92415e+08	3.32591e+08	340689658	3.3664e+08	2.05684
E9PCY7		4	109	1011101400	7.44169e+08	1.75527e+09	7.16451e+08	993408315	8.5493e+08	2.05312
Q9NSD9		10	54	1.21148e+08	3.11106e+07	1.52259e+08	6.75966e+07	8.15235e+07	7.45601e+07	2.04209
P62937		11	153	1.2474e+10	9092767446	2.15668e+10	8.44933e+09	1.26835e+10	1.05664e+10	2.04107
H0YHM6		3	30	6.48443e+07	106013252	1.70858e+08	65263914	102268050	83765982	2.0397
Q07666		5	37	1.7426e+08	2.10265e+08	3.84525e+08	9.05956e+07	2.86536e+08	1.88566e+08	2.03921
P63167		3	20	3.64186e+08	428659163	7.92845e+08	383584288	394645878	389115083	2.03756
Q9Y262		9	59	9.46934e+07	4.89032e+07	1.43597e+08	4.52414e+07	9.57544e+07	7.04979e+07	2.03689
I3L352		2	6	2.51858e+07	3.57086e+07	6.08944e+07	2.35149e+07	3.63593e+07	29937092	2.03408
Q14651		3	59	3.9157e+08	2.2593e+08	6.17501e+08	2.34546e+08	3.73548e+08	304047149	2.03094
B4E2I4		6	19	48036721	39663711	87700432	3.80302e+07	4.83442e+07	4.31872e+07	2.03071
B8ZZQ6		6	35	5.48939e+08	5.32229e+08	1.08117e+09	3.94223e+08	6.7092e+08	5.32572e+08	2.03009
P07737		8	156	8.31471e+09	6.36173e+09	1.46764e+10	6.41312e+09	8.0526e+09	7.23286e+09	2.02913
P60174		17	209	4075318012	2.58389e+09	6.65921e+09	2.26236e+09	4.30183e+09	3.2821e+09	2.02895
P23528		7	160	3.27051e+09	2.37846e+09	5.64897e+09	2.056e+09	3.51654e+09	2.78627e+09	2.02743
P30153		14	62	2.33123e+08	5.13712e+08	746835438	1.65456e+08	5.71618e+08	3.68537e+08	2.02649
Q9NTK5		11	56	300922491	2.92274e+08	5.93197e+08	1.98672e+08	3.88135e+08	2.93403e+08	2.02178
P04083		20	236	7.59259e+09	6.25595e+09	1.38485e+10	5.37526e+09	8.32567e+09	6.85047e+09	2.02155
Q06323		12	67	4.95428e+08	1.51143e+08	6.46571e+08	2.59569e+08	3.80911e+08	3.2024e+08	2.01902
P23921		3	14	84876140	4.69574e+07	1.31834e+08	3.70257e+07	93605738	6.53157e+07	2.0184
G5E9S8		5	16	88315272	6.9773e+07	1.58088e+08	4.53345e+07	1.11625e+08	7.84797e+07	2.01438
Q92820		4	14	5.79612e+07	7.81135e+07	136074681	47636058	8.74838e+07	6.75599e+07	2.01413
P78371		22	167	5.24253e+08	4.41052e+08	9.65306e+08	464177498	4.95471e+08	4.79824e+08	2.01179
P35270		6	27	9.80288e+07	7.5745e+07	1.73774e+08	7.70986e+07	9.56866e+07	8.63926e+07	2.01144
P12814		26	390	3.66754e+09	2.64319e+09	6.31074e+09	2.47086e+09	3.80439e+09	3.13762e+09	2.01131
Q9Y608		2	12	8.08679e+07	6.50569e+07	145924752	54204700	9.10202e+07	7.26125e+07	2.00964
O75400		6	28	84706929	6.44165e+07	1.49123e+08	6.66939e+07	8.17211e+07	74207514	2.00955
A0A087WWJ1		7	23	6.19888e+07	3.10231e+07	9.30119e+07	3.71215e+07	5.54898e+07	4.63056e+07	2.00865
P42224		8	34	1.22855e+08	9.54232e+07	2.18278e+08	1.16059e+08	1.0136e+08	1.08709e+08	2.0079
P22102		16	51	1.25322e+08	1.25149e+08	2.5047e+08	1.24843e+08	1.25382e+08	125112564	2.00196
P30048		6	32	2.87182e+08	4.11677e+08	6.98859e+08	3.64834e+08	3.33442e+08	3.49138e+08	2.00167
F8VPD4		26	106	1.36057e+08	1.17932e+08	2.53989e+08	1.29033e+08	1.24802e+08	1.26918e+08	2.00121
Q92945		17	126	5.02063e+08	409858963	9.11922e+08	3.69476e+08	5.4288e+08	4.56178e+08	1.99905
P53990		2	10	4.19794e+07	3.66998e+07	7.86792e+07	28410919	5.03825e+07	3.93967e+07	1.9971
F8VZJ2		3	99	1.127e+09	1.21442e+09	2.34143e+09	1.065e+09	1281336621	1.17317e+09	1.99582
Q00688		6	49	2.52151e+08	1.16556e+08	3.68707e+08	1.11223e+08	2.58773e+08	1.84998e+08	1.99304
P00167		4	17	1.18543e+08	9.47977e+07	2.13341e+08	99714271	1.1448e+08	1.07097e+08	1.99203
Q9NZU5		4	19	49085434	6.48745e+07	1.1396e+08	4.26394e+07	71811801	5.72256e+07	1.99142
A0A2R8Y6J3		9	81	8.7074e+08	6.55845e+08	1.52658e+09	9.05449e+08	6.28277e+08	7.66863e+08	1.99069
Q14151		2	33	3.38136e+08	442747932	7.80884e+08	3.53921e+08	430856242	3.92389e+08	1.99008
Q15424		4	56	3.38136e+08	442747932	7.80884e+08	3.53921e+08	430856242	3.92389e+08	1.99008
P61224		4	10	1.07439e+08	44578421	1.52018e+08	5.94078e+07	9.35369e+07	7.64724e+07	1.98788
Q8WUM4		25	126	2.60944e+08	2.64046e+08	5.2499e+08	2.48041e+08	2.81636e+08	2.64838e+08	1.9823
B1AK87		9	55	3.2136e+08	2.71628e+08	5.92988e+08	2.57725e+08	3.40714e+08	2.99219e+08	1.98178
R4GN98		2	11	2.33294e+09	1434942141	3.76788e+09	1.32271e+09	2.48527e+09	1.90399e+09	1.97894
D6RDM7		3	27	1.28949e+08	5.47136e+07	1.83663e+08	7.22657e+07	1.13491e+08	9.28783e+07	1.97746
P62714		7	62	5.22625e+08	1.20799e+08	6.43424e+08	191850691	459070116	3.2546e+08	1.97697
P07602		9	32	1.02129e+09	5.06981e+08	1.52827e+09	4.88989e+08	1.05887e+09	7.73928e+08	1.97469
A0A087WUK2		5	148	1.30088e+09	1.06176e+09	2.36265e+09	1.0013e+09	1.39281e+09	1.19706e+09	1.97372
P62306		2	9	2.08418e+08	1.73559e+08	381977071	177141105	210146884	1.93644e+08	1.97257
E9PLK3		13	74	1.35382e+08	1.28196e+08	2.63578e+08	1.07268e+08	1.60491e+08	1.3388e+08	1.96877
P50453		10	57	164710272	1.49761e+08	3.14471e+08	1.3523e+08	1.84452e+08	1.59841e+08	1.9674
P06730		2	9	4.06353e+07	3.86014e+07	7.92367e+07	51841638	2.8722e+07	4.02818e+07	1.96706
R4GNH3		13	76	2.90756e+08	222937656	5.13694e+08	2.2324e+08	3.00897e+08	2.62069e+08	1.96015
Q12931		9	78	3050071329	3.37985e+09	6.42992e+09	2.41808e+09	4144691080	3.28138e+09	1.95951
Q9Y5B9		11	81	2.04605e+08	144964133	3.49569e+08	1.39632e+08	2.17667e+08	1.7865e+08	1.95673
O75083		17	167	3.89327e+08	3.48459e+08	7.37786e+08	2.63574e+08	4.92639e+08	3.78106e+08	1.95127
O43670		2	17	191934729	2.26065e+08	4.18e+08	166601692	2.62366e+08	2.14484e+08	1.94886
Q15102		3	31	120946190	81244510	202190700	9.61576e+07	1.11609e+08	1.03883e+08	1.94632
Q02878		12	46	8.06434e+08	8.54348e+08	1.66078e+09	6.88486e+08	1.01922e+09	8.53852e+08	1.94505
Q00610		63	459	8.40668e+08	1.28181e+09	2.12248e+09	7.83821e+08	1.40366e+09	1.09374e+09	1.94057
O43707		41	775	5.93743e+09	5.09874e+09	1.10362e+10	4.92388e+09	6.46845e+09	5.69616e+09	1.93748
P22626		15	173	4.05757e+09	2350412142	6.40798e+09	2.47984e+09	4.14593e+09	3.31289e+09	1.93426
Q08945		13	74	1.58644e+08	1.36825e+08	2.95469e+08	1.23963e+08	181741604	1.52852e+08	1.93304
Q9Y281		2	23	1.93046e+09	1.3943e+09	3.32476e+09	1.45264e+09	1996629877	1.72464e+09	1.9278
P50502		9	71	4.78673e+08	3.12013e+08	7.90687e+08	3.51869e+08	471751536	4.1181e+08	1.92003
Q13547		2	17	35815247	7.21281e+07	1.07943e+08	2.58023e+07	8.67957e+07	5.6299e+07	1.91732
P14923		3	12	7.66238e+07	1.03889e+08	1.80513e+08	5.02959e+07	138017927	9.41569e+07	1.91715
Q9HB71		8	98	417897050	3.33962e+08	7.5186e+08	333445009	4.53322e+08	3.93383e+08	1.91126
P14324		4	29	1.5249e+08	1.08267e+08	2.60757e+08	208690272	64180885	1.36436e+08	1.91121
Q27J81		7	16	6.34273e+07	3.89098e+07	1.02337e+08	5.71798e+07	4.99191e+07	5.35494e+07	1.91108
Q8N1G4		6	10	2.18677e+07	5.34148e+07	7.52825e+07	1.59997e+07	63002712	3.95012e+07	1.90583
P17096		3	28	4.62599e+08	438821172	9.0142e+08	4.33534e+08	5.13206e+08	4.7337e+08	1.90426
Q13263		20	148	4.16643e+08	3.34525e+08	7.51168e+08	3.27149e+08	4.62649e+08	394899124	1.90218
Q8IUE6		2	27	6.86505e+09	5.43112e+09	1.22962e+10	5.4717e+09	7457137369	6.46442e+09	1.90213
Q9UHD8		14	78	3.89178e+08	2.87979e+08	6.77157e+08	3.43486e+08	3.68583e+08	3.56034e+08	1.90194
Q9UJU6		10	33	1.26459e+08	2.8353e+08	4.09989e+08	2.70352e+08	1.61105e+08	2.15728e+08	1.90049
Q92598		23	122	405869237	1.76533e+08	5.82402e+08	1.6916e+08	4.44731e+08	3.06945e+08	1.89741
P14618		34	664	1.06104e+10	9.07491e+09	1.96853e+10	8.06086e+09	1.28115e+10	1.04362e+10	1.88625
P37198		6	29	1.13307e+08	7.56616e+07	1.88969e+08	7.15718e+07	1.28895e+08	1.00233e+08	1.88529
P62753		6	19	1267168651	1.43485e+09	2.70202e+09	1305562737	1.56662e+09	1.43609e+09	1.8815
Q99733		5	60	4.19169e+08	2.92341e+08	7.1151e+08	2.96888e+08	4.60032e+08	3.7846e+08	1.88001
P43034		8	44	215026524	1.6037e+08	3.75396e+08	1.74587e+08	2.2488e+08	199733532	1.87949
P35232		12	45	2.38736e+08	1.75222e+08	4.13958e+08	1.98189e+08	2.42399e+08	2.20294e+08	1.87911
Q9UJZ1		8	40	112912355	8.89362e+07	2.01849e+08	1.12583e+08	1.02478e+08	1.0753e+08	1.87714
Q9NUQ9		4	28	76438996	7.78848e+07	1.54324e+08	7.10316e+07	9.38094e+07	82420506	1.8724
P34932		26	164	6.23567e+08	3.55607e+08	9.79175e+08	394851987	652552614	5.23702e+08	1.86972
Q16719		12	108	438084017	3.40873e+08	7.78957e+08	3.11126e+08	5.22128e+08	4.16627e+08	1.86967
J3KTF8		6	53	7.82425e+08	1010418722	1.79284e+09	6.05971e+08	1.31359e+09	9.59779e+08	1.86798
P61978		20	144	1.83521e+09	9.43349e+08	2.77856e+09	1326461909	1.6494e+09	1.48793e+09	1.8674
Q8IY81		6	18	66457328	4.06084e+07	1.07066e+08	3.43633e+07	80502700	5.7433e+07	1.86419
Q9BRP8		3	7	19384843	37817268	57202111	3.06002e+07	3.07796e+07	3.06899e+07	1.86387
P51858		13	79	8.45034e+08	4.918e+08	1.33683e+09	6.37299e+08	7.98285e+08	7.17792e+08	1.86243
H3BUG4		3	9	6.45594e+07	5.14301e+07	1.1599e+08	3.83133e+07	86445874	6.23796e+07	1.85942
P55769		3	32	3.07294e+08	2.39306e+08	5.466e+08	198061002	390286952	294173977	1.85808
A0A286YFA2		7	41	7.99197e+07	9.48822e+07	1.74802e+08	7.47563e+07	1.13487e+08	9.41214e+07	1.8572
Q9Y295		4	11	6.26072e+07	1.64516e+07	7.90588e+07	3.83765e+07	4.70938e+07	4.27352e+07	1.84997
J3QL05		2	22	733715497	3.14425e+08	1.04814e+09	3.39605e+08	794931947	5.67269e+08	1.8477
P50552		8	35	91704060	5.97276e+07	1.51432e+08	8.45945e+07	7.93474e+07	8.1971e+07	1.84738
Q9UQ35		17	58	1.16973e+08	1.29313e+08	2.46286e+08	1.06845e+08	159938731	1.33392e+08	1.84633
P17858		2	49	248086490	2.20821e+08	4.68907e+08	2.04129e+08	3.04356e+08	2.54243e+08	1.84433
