# Supplementary material for: XBP1- IGFBP3 Signaling Pathway Promotes NSCLC Invasion and Metastasis
Source: Front Oncol. 2021 May 18;11:654995. doi: 10.3389/fonc.2021.654995 (PMC8169999; doi:10.3389/fonc.2021.654995)
Supplement: Supplementary file 3 [file Table_2.xlsx]

## Sheet: Sheet1
Accession		Σ# Unique Peptides	Σ# PSMs	A5: Area	C5: Area	AC均值	D5: Area	B5: Area	BD均值	AC均值/BD均值
Q8IZL8	PELP1	5	6	0	0	0	8.78119e+06	50822680	2.98019e+07	0
H0YNH8	UACA	5	8	0	0	0	8.07742e+06	2.83865e+07	1.8232e+07	0
Q8NCW5	NAXE	4	7	0	0	0	4.55537e+07	4.66032e+07	4.60785e+07	0
P78527	PRKDC	4	11	0	0	0	3.23067e+07	4.61605e+07	3.92336e+07	0
Q96P70	IPO9	4	10	0	0	0	2.59971e+07	48136126	3.70666e+07	0
O15230	LAMA5	4	4	0	0	0	5.34273e+06	7.65525e+06	6.49899e+06	0
P29317	EPHA2	3	6	0	0	0	3.70299e+07	20592822	2.88113e+07	0
E9PLY5	MACF1	2	2	0	0	0	781598793	5.05392e+06	3.93326e+08	0
Q9NX63	CHCHD3	2	4	0	0	0	1.33943e+08	2.70568e+08	2.02255e+08	0
P02771	AFP	2	7	0	0	0	1.20324e+08	1.62701e+08	1.41513e+08	0
Q6P2E9	EDC4	2	3	0	0	0	104533776	9.14331e+07	9.79834e+07	0
P19838	NFKB1	2	2	0	0	0	158414772	31370639	9.48927e+07	0
A0A1B0GTJ7	ADSL	2	3	0	0	0	6.88879e+07	67568913	6.82284e+07	0
A0A0D9SGI3		2	3	0	0	0	37412547	56121685	46767116	0
F8W038	C17orf49	2	3	0	0	0	3.53336e+07	3.48593e+07	3.50964e+07	0
Q96PZ0	PUS7	2	3	0	0	0	2.73121e+07	41299379	3.43057e+07	0
H0Y711	WDR77	2	2	0	0	0	54549216	1.23846e+07	3.34669e+07	0
A0A087WY55	VTA1	2	3	0	0	0	2.96174e+07	36733435	3.31754e+07	0
F5H8D7	XRCC1	2	3	0	0	0	18867836	46455400	32661618	0
A0A0C4DH22	EPB41L1	2	7	0	0	0	2.17654e+07	3.09379e+07	2.63516e+07	0
F5GXW0	ADA	2	6	0	0	0	23652611	28633278	2.61429e+07	0
F5GYK2	STRN4	2	3	0	0	0	1.28928e+07	2.80921e+07	2.04925e+07	0
E7ENJ6	AP1M1	2	2	0	0	0	31407719	8841220	2.01245e+07	0
Q6NVY1	HIBCH	2	3	0	0	0	21333007	1.42843e+07	1.78087e+07	0
J3KMX1	NUP88	2	2	0	0	0	15115387	18715083	16915235	0
E5RFP0	NUDCD2	2	2	0	0	0	1.76823e+07	1.41475e+07	15914923	0
H7C2I8	ILKAP	2	3	0	0	0	7.06364e+06	4.31299e+06	5.68832e+06	0
P04004	VTN	1	2	0	0	0	9.68626e+07	594746105	3.45804e+08	0
H7C2K6	EPB41L1	1	7	0	0	0	5.41698e+07	104824543	7.94972e+07	0
O95571	ETHE1	1	7	0	0	0	4.89149e+07	69888024	5.94015e+07	0
C9JP16	CRTAP	1	4	0	0	0	58260072	49184777	5.37224e+07	0
Q5T760	SRSF11	1	3	0	0	0	40641567	38031894	3.93367e+07	0
I3L531	NUBP1	1	2	0	0	0	1.06034e+07	57715306	3.41594e+07	0
D6RBR6	EPN3	1	3	0	0	0	22790006	18959356	20874681	0
J3KMX2	SMARCD2	1	3	0	0	0	5.90568e+06	8.40702e+06	7.15635e+06	0
F8WCL3	SCLY	1	3	0	0	0	5.00963e+06	6.96559e+06	5.98761e+06	0
Q8IY57	YAF2	1	4	0	0	0	5.58283e+06	3.45101e+06	4.51692e+06	0
H7C0V2	RAD50	1	4	0	0	0	2.83039e+06	4.08828e+06	3.45933e+06	0
U3KQ83	CSNK1A1	1	3	0	0	0	2.36105e+06	1.89035e+06	2.1257e+06	0
E9PDM8	SEC24D	9	29	1.98177e+08	1.86702e+08	3.84879e+08	0	0	0	0
P55145	MANF	7	38	3.91212e+08	1.64372e+08	5.55584e+08	0	0	0	0
Q96IJ6	USP47	6	25	105388346	5.1853e+07	1.57241e+08	0	0	0	0
Q9UBS4	DNAJB11	6	15	6.93929e+07	1.05684e+08	1.75077e+08	0	0	0	0
X6R9L0	DNAJC3	6	10	78254952	115474258	193729210	0	0	0	0
Q5T6H7	XPNPEP1	6	8	4.8069e+07	2.83507e+07	7.64196e+07	0	0	0	0
P32322	PYCR1	5	13	110292578	9.13106e+07	2.01603e+08	0	0	0	0
Q12907	LMAN2	5	7	7.43797e+07	3.94724e+07	1.13852e+08	0	0	0	0
Q14789	GOLGB1	5	6	2.52991e+07	1.69572e+06	2.69948e+07	0	0	0	0
R4GMY1	ECPAS	5	5	45163990	3.56032e+07	8.07672e+07	0	0	0	0
P26885	FKBP2	4	16	238420940	4.60022e+07	2.84423e+08	0	0	0	0
Q969H8	MYDGF	4	10	2.42034e+08	387326727	6.29361e+08	0	0	0	0
Q14554	PDIA5	4	6	33895175	6.94624e+07	1.03358e+08	0	0	0	0
E9PL01	SPCS2	4	6	7.19179e+07	48586943	1.20505e+08	0	0	0	0
E9PF19	TBL2	4	6	101632958	5.03004e+07	1.51933e+08	0	0	0	0
A6XND1	IGFBP3	3	13	1.10531e+08	8.69477e+07	1.97479e+08	0	0	0	0
Q9Y3E5	PTRH2	3	10	6.27135e+07	3.26583e+07	95371848	0	0	0	0
Q9Y5M8	SRPRB	3	9	5.89317e+07	5.85831e+07	1.17515e+08	0	0	0	0
Q6DD88	ATL3	3	9	5.1267e+07	42603494	9.38705e+07	0	0	0	0
Q9Y5P6	GMPPB	3	8	62488897	59771870	122260767	0	0	0	0
K7EPJ1	UBE2S	3	8	4.82965e+07	48734642	9.70311e+07	0	0	0	0
H0Y3T6	SDF4	3	8	4.80704e+07	3.5678e+07	8.37483e+07	0	0	0	0
Q9P035	HACD3	3	6	1.44332e+08	177690651	3.22023e+08	0	0	0	0
Q8WVM8	SCFD1	3	6	3.10741e+07	6.69897e+07	9.80638e+07	0	0	0	0
C9J3L8	SSR1	3	6	1.11208e+08	316367578	4.27576e+08	0	0	0	0
E5RHT6	ARFGAP1	3	5	6.76502e+07	3.71105e+07	1.04761e+08	0	0	0	0
C9JBI3	PSPH	3	5	8.23441e+07	1.90016e+07	101345719	0	0	0	0
P82933	MRPS9	3	4	4.20499e+07	8.53821e+06	5.05881e+07	0	0	0	0
P61960	UFM1	3	4	425443298	124286214	549729512	0	0	0	0
A0A0A0MRX9	PITRM1	3	4	2.55369e+07	61374433	8.69114e+07	0	0	0	0
Q5T6F2	UBAP2	3	3	4.20152e+07	3.44879e+07	7.65032e+07	0	0	0	0
Q16222	UAP1	3	3	183941532	11542906	195484438	0	0	0	0
J3QT77	PON2	2	13	40508808	42294801	82803609	0	0	0	0
P35754	GLRX	2	10	2.29425e+08	1.81832e+08	4.11257e+08	0	0	0	0
F8W651	COPZ1	2	10	1.79056e+08	186326058	3.65382e+08	0	0	0	0
Q9P1F3	ABRACL	2	9	41173787	2.54625e+07	6.66363e+07	0	0	0	0
Q14684	RRP1B	2	9	64470934	38975414	103446348	0	0	0	0
V9GY93	TMEM165	2	5	76601476	2.95696e+07	1.06171e+08	0	0	0	0
Q10469	MGAT2	2	5	1.20761e+08	112683087	2.33444e+08	0	0	0	0
P18827	CNPY2	2	5	48399490	30067895	78467385	0	0	0	0
Q9UH62	ARMCX3	2	4	3.91065e+07	1.6942e+07	5.60485e+07	0	0	0	0
Q9BV57	ADI1	2	4	5.7943e+07	5.41087e+07	1.12052e+08	0	0	0	0
Q96A00	PPP1R14A	2	4	74083738	3.82555e+07	1.12339e+08	0	0	0	0
Q969X5	ERGIC1	2	4	75521199	6.34526e+07	1.38974e+08	0	0	0	0
Q15785	TOMM34	2	4	35163633	28403979	63567612	0	0	0	0
H7C3P4	GNS	2	4	22853233	14266664	37119897	0	0	0	0
A6PWM2	CRELD2	2	4	3.22827e+07	28359707	6.06424e+07	0	0	0	0
Q9NY33	DPP3	2	3	35338153	2.28987e+07	5.82368e+07	0	0	0	0
Q92520	FAM3C	2	3	4.07943e+07	62300902	1.03095e+08	0	0	0	0
Q5TB53	TM9SF3	2	3	74134624	4.86149e+07	1.22749e+08	0	0	0	0
P61009	SPCS3	2	3	7.1189e+07	9.30528e+07	164241796	0	0	0	0
P29353	SHC1	2	3	56233636	82326360	138559996	0	0	0	0
O14561	NDUFAB1	2	3	80202116	8.1314e+07	1.61516e+08	0	0	0	0
Q9Y3B4	SF3B6	2	2	36544919	7.70423e+07	1.13587e+08	0	0	0	0
Q9NX62	IMPAD1	2	2	15716772	5.11196e+07	6.68364e+07	0	0	0	0
Q96A33	CCDC47	2	2	2.04927e+07	46872334	6.7365e+07	0	0	0	0
Q13057	COASY	2	2	30332562	6565325	36897887	0	0	0	0
P52732	KIF11	2	2	90889610	54808353	145697963	0	0	0	0
H0YNX5	SEC11A	2	2	57957810	33596600	91554410	0	0	0	0
G3V121	CCDC25	2	2	42046826	33180522	75227348	0	0	0	0
C9JA28	SSR3	1	14	9.26368e+07	4.79722e+07	140609019	0	0	0	0
Q8NI22	MCFD2	1	11	262392218	222360755	484752973	0	0	0	0
Q13564	NAE1	1	4	144667318	7.06656e+07	2.15333e+08	0	0	0	0
B4DIH5	COPS2	1	4	35233280	6.60225e+07	1.01256e+08	0	0	0	0
B0QZ43	ERLIN1	1	4	5.90783e+07	48626442	1.07705e+08	0	0	0	0
Q9Y3A6	TMED5	1	3	43452876	41036587	84489463	0	0	0	0
Q5T8U5	SURF4	1	3	468772345	313383956	782156301	0	0	0	0
P11387	TOP1	1	3	115856237	94051886	209908123	0	0	0	0
F8VU90	FKBP11	1	3	78751813	7.17809e+07	1.50533e+08	0	0	0	0
Q9Y3C8	UFC1	1	2	5.96271e+07	40576333	1.00203e+08	0	0	0	0
Q8N0X7	SPART	1	2	26237496	24500199	50737695	0	0	0	0
Q7Z5M8	ABHD12B	1	2	1823920988	1.3726e+09	3.19653e+09	0	0	0	0
Q6ZS17	RIPOR1	1	2	2.95335e+09	2.18388e+09	5137223823	0	0	0	0
Q5JSL0	HMGN5	1	2	3.25515e+06	2.00584e+06	5.26099e+06	0	0	0	0
P84095	RHOG	1	2	28584511	1.55449e+07	4.41294e+07	0	0	0	0
O75915	ARL6IP5	1	2	4.98736e+07	2.68504e+07	76723989	0	0	0	0
H7C4E5	COX17	1	2	1.95204e+07	17428888	3.69493e+07	0	0	0	0
H0YNP9	HDDC3	1	2	1.1603e+07	18974982	3.0578e+07	0	0	0	0
H0YBX3	LOC107985113	1	2	55313000	46917185	102230185	0	0	0	0
E5RK64	VAPB	1	2	9.12359e+07	88309262	1.79545e+08	0	0	0	0
